# Supplementary material for: Aqua­[1-(4-carb­oxy­phen­yl)-1H-imidazole-κN 3](pyridine-2,6-dicarboxyl­ato-κ3 O 2,N,O 6)copper(II) monohydrate
Source: Acta Crystallogr Sect E Struct Rep Online. 2011 May 20;67(Pt 6):m783. doi: 10.1107/S1600536811015522 (PMC3120502; doi:10.1107/S1600536811015522)
Supplement: Supplementary file 1 [file e-67-0m783-sup1.cif]

##############################################################################
#                                                                            #
# This CIF contains the data in a paper accepted for publication in          #
# Acta Crystallographica Section E. It conforms to the requirements of       #
# Notes for Authors for Acta Crystallographica Section E, and has been       #
# peer reviewed under the auspices of the IUCr Commission on Journals.       #
#                                                                            #
# Full details of the Crystallographic Information File format               #
# are given in the paper "The Crystallographic Information File (CIF):       #
# a New Standard Archive File for Crystallography" by S. R. Hall, F. H.      #
# Allen and I. D. Brown [Acta Cryst. (1991), A47, 655-685].                  #
#                                                                            #
# The current version of the core CIF dictionary is obtainable from          #
# ftp://ftp.iucr.org/pub/cif_core.dic.                                       #
#                                                                            #
# Software is freely available for graphical display of the structure(s)     #
# in this CIF. For information consult the CIF software page                 #
# http://www.iucr.org/resources/cif/software.                                #
#                                                                            #
# This file may be used for bona fide research purposes within the           #
# scientific community so long as proper attribution is given to the journal # 
# article from which it was obtained.                                        #
#                                                                            #
##############################################################################
data_I
_audit_creation_method     SHELXL-97
_chemical_name_systematic
;
Aqua[1-(4-carboxyphenyl)-1<i>H</i>-imidazole-\k<i>N</i>^3^](pyridine-
2,6-dicarboxylato-\k^3^<i>O</i>^2^,<i>N</i>,<i>O</i>^6^)copper(II) monohydrate
;
_chemical_name_common     ?
_chemical_formula_moiety     'C17 H13 Cu N3 O7, H2 O'
_chemical_formula_sum     'C17 H15 Cu N3 O8'
_chemical_formula_iupac     '[Cu (C7 H3 N O4) (C10 H8 N2 O2) (H2 O)], H2 O'
_chemical_formula_weight     452.87
_chemical_melting_point     ?
_symmetry_cell_setting     triclinic
_symmetry_space_group_name_H-M     'P -1'
_symmetry_space_group_name_Hall     '-P 1'
loop_
    _symmetry_equiv_pos_as_xyz
    'x, y, z'
    '-x, -y, -z'
_cell_length_a     8.1638(5)
_cell_length_b     8.2081(5)
_cell_length_c     13.1265(18)
_cell_angle_alpha     84.353(16)
_cell_angle_beta     85.789(13)
_cell_angle_gamma     80.736(14)
_cell_volume     862.43(15)
_cell_formula_units_Z     2
_cell_measurement_reflns_used     6749
_cell_measurement_theta_min     2.85
_cell_measurement_theta_max     27.46
_cell_measurement_temperature     293(2)
_exptl_crystal_description     block
_exptl_crystal_colour     blue
_exptl_crystal_size_max     0.34
_exptl_crystal_size_mid     0.20
_exptl_crystal_size_min     0.15
_exptl_crystal_density_diffrn     1.744
_exptl_crystal_density_meas     ?
_exptl_crystal_density_method     'not measured'
_exptl_crystal_F_000     462
_exptl_absorpt_coefficient_mu     1.323
_exptl_absorpt_correction_type     multi-scan
_exptl_absorpt_process_details     '(SADABS; Sheldrick, 1996)'
_exptl_absorpt_correction_T_min     0.6619
_exptl_absorpt_correction_T_max     0.8263
_exptl_special_details
;
;
_diffrn_ambient_temperature     293(2)
_diffrn_radiation_type     MoK\a
_diffrn_radiation_wavelength     0.71073
_diffrn_radiation_source     'fine-focus sealed tube'
_diffrn_radiation_monochromator     graphite
_diffrn_measurement_device_type     'Bruker APEX CCD'
_diffrn_measurement_method     '\f and \w'
_diffrn_detector_area_resol_mean     ?
_diffrn_reflns_number     6749
_diffrn_reflns_av_R_equivalents     0.0200
_diffrn_reflns_av_sigmaI/netI     0.0342
_diffrn_reflns_theta_min     2.85
_diffrn_reflns_theta_max     27.46
_diffrn_reflns_theta_full     27.46
_diffrn_measured_fraction_theta_max     0.994
_diffrn_measured_fraction_theta_full     0.994
_diffrn_reflns_limit_h_min     -10
_diffrn_reflns_limit_h_max     10
_diffrn_reflns_limit_k_min     -10
_diffrn_reflns_limit_k_max     10
_diffrn_reflns_limit_l_min     -14
_diffrn_reflns_limit_l_max     17
_diffrn_standards_number     ?
_diffrn_standards_interval_count     ?
_diffrn_standards_interval_time     ?
_diffrn_standards_decay_%     ?
_refine_special_details
;
;
_reflns_number_total     3920
_reflns_number_gt     3485
_reflns_threshold_expression     I>2\s(I)
_refine_ls_structure_factor_coef     Fsqd
_refine_ls_matrix_type     full
_refine_ls_R_factor_all     0.0409
_refine_ls_R_factor_gt     0.0358
_refine_ls_wR_factor_gt     0.0921
_refine_ls_wR_factor_ref     0.0962
_refine_ls_goodness_of_fit_ref     1.056
_refine_ls_restrained_S_all     1.056
_refine_ls_number_reflns     3920
_refine_ls_number_parameters     322
_refine_ls_number_restraints     5
_refine_ls_hydrogen_treatment     mixed
_refine_ls_weighting_scheme     calc
_refine_ls_weighting_details
         'calc w=1/[\s^2^(Fo^2^)+(0.0513P)^2^+0.3344P] where P=(Fo^2^+2Fc^2^)/3'
_atom_sites_solution_hydrogens     geom
_atom_sites_solution_primary     direct
_atom_sites_solution_secondary     difmap
_refine_ls_shift/su_max     0.001
_refine_ls_shift/su_mean     0.000
_refine_diff_density_max     0.3648
_refine_diff_density_min     -0.623
_refine_ls_extinction_method     none
_refine_ls_extinction_coef     ?
loop_
    _atom_type_symbol
    _atom_type_description
    _atom_type_scat_dispersion_real
    _atom_type_scat_dispersion_imag
    _atom_type_scat_source
    'C' 'C' 0.0033 0.0016
                         'International Tables Vol C Tables 4.2.6.8 and 6.1.1.4'
    'H' 'H' 0.0000 0.0000
                         'International Tables Vol C Tables 4.2.6.8 and 6.1.1.4'
    'N' 'N' 0.0061 0.0033
                         'International Tables Vol C Tables 4.2.6.8 and 6.1.1.4'
    'O' 'O' 0.0106 0.0060
                         'International Tables Vol C Tables 4.2.6.8 and 6.1.1.4'
    'Cu' 'Cu' 0.3201 1.2651
                         'International Tables Vol C Tables 4.2.6.8 and 6.1.1.4'
_computing_data_collection     'SMART (Bruker, 2007)'
_computing_cell_refinement     'SAINT (Bruker, 2007)'
_computing_data_reduction     'SAINT (Bruker, 2007)'
_computing_structure_solution     'SHELXS97 (Sheldrick, 2008)'
_computing_structure_refinement     'SHELXL97 (Sheldrick, 2008)'
_computing_molecular_graphics     'SHELXTL (Sheldrick, 2008)'
_computing_publication_material     'SHELXTL (Sheldrick, 2008)'
loop_
    _atom_site_type_symbol
    _atom_site_label
    _atom_site_fract_x
    _atom_site_fract_y
    _atom_site_fract_z
    _atom_site_U_iso_or_equiv
    _atom_site_adp_type
    _atom_site_calc_flag
    _atom_site_refinement_flags
    _atom_site_occupancy
    _atom_site_symmetry_multiplicity
    _atom_site_disorder_assembly
    _atom_site_disorder_group
    Cu Cu1 0.51191(3) 0.77853(3) 0.81495(2) 0.02775(11) Uani d . 1 1 . .
    O O1 -0.5172(2) 0.7396(3) 0.42103(17) 0.0516(5) Uani d D 1 1 . .
    N N1 0.3000(2) 0.8750(2) 0.75900(14) 0.0286(4) Uani d . 1 1 . .
    C C1 -0.3561(3) 0.6898(3) 0.40439(19) 0.0347(5) Uani d . 1 1 . .
    H H1 -0.575(4) 0.708(5) 0.381(2) 0.076(12) Uiso d D 1 1 . .
    O O2 -0.2974(2) 0.6052(3) 0.33628(16) 0.0533(5) Uani d . 1 1 . .
    N N2 0.0788(2) 0.8924(2) 0.67065(13) 0.0245(4) Uani d . 1 1 . .
    C C2 -0.2492(3) 0.7482(3) 0.47641(17) 0.0283(5) Uani d . 1 1 . .
    O O3 0.7305(2) 0.3533(2) 0.70285(15) 0.0414(4) Uani d . 1 1 . .
    N N3 0.7383(2) 0.6954(2) 0.84101(14) 0.0244(4) Uani d . 1 1 . .
    C C3 -0.0783(3) 0.6968(3) 0.46374(18) 0.0312(5) Uani d . 1 1 . .
    H H3 -0.036(4) 0.627(4) 0.408(2) 0.046(8) Uiso d . 1 1 . .
    O O4 0.5460(2) 0.5751(2) 0.73733(14) 0.0376(4) Uani d . 1 1 . .
    C C4 0.0295(3) 0.7460(3) 0.52654(18) 0.0300(5) Uani d . 1 1 . .
    H H4 0.135(4) 0.714(3) 0.515(2) 0.038(7) Uiso d . 1 1 . .
    O O5 0.7779(2) 1.0466(2) 0.96052(14) 0.0392(4) Uani d . 1 1 . .
    C C5 -0.0332(3) 0.8478(2) 0.60358(16) 0.0237(4) Uani d . 1 1 . .
    O O6 0.57541(19) 0.97815(19) 0.87486(13) 0.0333(4) Uani d . 1 1 . .
    C C6 -0.2030(3) 0.9038(3) 0.61558(17) 0.0290(4) Uani d . 1 1 . .
    H H6 -0.247(3) 0.981(3) 0.673(2) 0.039(7) Uiso d . 1 1 . .
    C C7 -0.3103(3) 0.8539(3) 0.55223(18) 0.0305(5) Uani d . 1 1 . .
    H H7 -0.418(4) 0.888(3) 0.562(2) 0.036(7) Uiso d . 1 1 . .
    C C8 0.2294(3) 0.8052(3) 0.69116(17) 0.0282(4) Uani d . 1 1 . .
    H H8 0.265(3) 0.706(3) 0.6699(18) 0.026(6) Uiso d . 1 1 . .
    C C9 0.1899(3) 1.0144(3) 0.78355(18) 0.0290(5) Uani d . 1 1 . .
    H H9 0.213(3) 1.084(3) 0.830(2) 0.030(6) Uiso d . 1 1 . .
    C C10 0.0526(3) 1.0255(3) 0.72996(17) 0.0280(4) Uani d . 1 1 . .
    H H10 -0.043(3) 1.102(3) 0.726(2) 0.033(7) Uiso d . 1 1 . .
    C C11 0.6874(3) 0.4845(3) 0.74368(17) 0.0291(5) Uani d . 1 1 . .
    C C12 0.8070(3) 0.5506(3) 0.80631(17) 0.0255(4) Uani d . 1 1 . .
    C C13 0.9705(3) 0.4866(3) 0.82600(19) 0.0309(5) Uani d . 1 1 . .
    H H13 1.023(4) 0.383(4) 0.803(2) 0.052(8) Uiso d . 1 1 . .
    C C14 1.0569(3) 0.5759(3) 0.88262(19) 0.0324(5) Uani d . 1 1 . .
    H H14 1.165(4) 0.537(4) 0.895(2) 0.049(8) Uiso d . 1 1 . .
    C C15 0.9826(3) 0.7273(3) 0.91638(18) 0.0287(4) Uani d . 1 1 . .
    H H15 1.038(3) 0.791(3) 0.955(2) 0.037(7) Uiso d . 1 1 . .
    C C16 0.8205(3) 0.7846(3) 0.89290(16) 0.0240(4) Uani d . 1 1 . .
    C C17 0.7182(3) 0.9512(3) 0.91352(17) 0.0269(4) Uani d . 1 1 . .
    O O1W 0.4032(2) 0.6744(2) 0.96552(14) 0.0357(4) Uani d D 1 1 . .
    O O2W 0.3880(2) 1.2940(2) 0.87970(16) 0.0427(4) Uani d D 1 1 . .
    H H1W1 0.474(4) 0.658(5) 1.008(2) 0.074(12) Uiso d D 1 1 . .
    H H2W1 0.349(4) 0.756(3) 0.990(2) 0.055(9) Uiso d D 1 1 . .
    H H1W2 0.445(4) 1.203(3) 0.869(2) 0.054(9) Uiso d D 1 1 . .
    H H2W2 0.396(4) 1.341(4) 0.8208(17) 0.061(11) Uiso d D 1 1 . .
loop_
    _atom_site_aniso_label
    _atom_site_aniso_U_11
    _atom_site_aniso_U_22
    _atom_site_aniso_U_33
    _atom_site_aniso_U_12
    _atom_site_aniso_U_13
    _atom_site_aniso_U_23
    Cu1 0.02014(15) 0.02746(16) 0.03696(18) 0.00146(10) -0.01098(11)
                                                                    -0.01095(11)
    O1 0.0321(10) 0.0655(13) 0.0633(13) 0.0001(9) -0.0194(9) -0.0361(11)
    N1 0.0232(9) 0.0299(9) 0.0334(10) 0.0004(7) -0.0105(7) -0.0080(7)
    C1 0.0339(12) 0.0319(12) 0.0404(13) -0.0037(9) -0.0120(10) -0.0084(10)
    O2 0.0403(10) 0.0672(13) 0.0592(13) -0.0047(9) -0.0134(9) -0.0379(11)
    N2 0.0224(8) 0.0254(9) 0.0266(9) -0.0013(7) -0.0083(7) -0.0049(7)
    C2 0.0292(11) 0.0288(11) 0.0283(11) -0.0037(9) -0.0113(9) -0.0029(8)
    O3 0.0322(9) 0.0394(9) 0.0561(11) 0.0020(7) -0.0108(8) -0.0277(8)
    N3 0.0204(8) 0.0244(8) 0.0293(9) -0.0010(7) -0.0051(7) -0.0077(7)
    C3 0.0335(12) 0.0317(11) 0.0290(11) -0.0005(9) -0.0074(9) -0.0092(9)
    O4 0.0268(8) 0.0371(9) 0.0522(10) 0.0015(7) -0.0155(7) -0.0211(8)
    C4 0.0224(10) 0.0351(12) 0.0325(11) 0.0003(9) -0.0063(9) -0.0073(9)
    O5 0.0319(9) 0.0365(9) 0.0534(11) -0.0019(7) -0.0107(8) -0.0240(8)
    C5 0.0238(10) 0.0247(10) 0.0232(10) -0.0031(8) -0.0087(8) -0.0012(8)
    O6 0.0265(8) 0.0262(8) 0.0488(10) 0.0031(6) -0.0151(7) -0.0131(7)
    C6 0.0258(10) 0.0341(11) 0.0273(11) 0.0003(9) -0.0065(8) -0.0074(9)
    C7 0.0214(10) 0.0391(12) 0.0318(11) -0.0018(9) -0.0070(9) -0.0074(9)
    C8 0.0238(10) 0.0287(11) 0.0326(11) 0.0021(8) -0.0104(8) -0.0084(9)
    C9 0.0278(11) 0.0257(10) 0.0340(12) 0.0001(8) -0.0097(9) -0.0073(9)
    C10 0.0264(11) 0.0259(10) 0.0321(11) 0.0006(9) -0.0083(9) -0.0075(8)
    C11 0.0248(10) 0.0319(11) 0.0327(11) -0.0037(9) -0.0055(9) -0.0120(9)
    C12 0.0224(10) 0.0255(10) 0.0294(11) -0.0021(8) -0.0038(8) -0.0077(8)
    C13 0.0244(11) 0.0280(11) 0.0397(13) 0.0038(9) -0.0053(9) -0.0097(9)
    C14 0.0202(10) 0.0355(12) 0.0413(13) 0.0017(9) -0.0085(9) -0.0071(10)
    C15 0.0250(10) 0.0328(11) 0.0303(11) -0.0055(9) -0.0074(9) -0.0068(9)
    C16 0.0216(9) 0.0242(10) 0.0272(10) -0.0030(8) -0.0050(8) -0.0060(8)
    C17 0.0229(10) 0.0274(10) 0.0314(11) -0.0019(8) -0.0043(8) -0.0085(8)
    O1W 0.0334(9) 0.0336(9) 0.0407(10) 0.0007(7) -0.0077(8) -0.0119(7)
    O2W 0.0458(11) 0.0343(10) 0.0467(11) 0.0060(8) -0.0110(9) -0.0103(8)
_geom_special_details
;
;
loop_
    _geom_bond_atom_site_label_1
    _geom_bond_atom_site_label_2
    _geom_bond_site_symmetry_2
    _geom_bond_distance
    _geom_bond_publ_flag
    Cu1 N1 . 1.9467(18) ?
    Cu1 N3 . 1.9076(17) ?
    Cu1 O4 . 2.0118(16) ?
    Cu1 O6 . 2.0393(16) ?
    Cu1 O1W . 2.2537(19) ?
    O1 C1 . 1.322(3) ?
    O1 H1 . 0.810(10)
                    ?
    N1 C8 . 1.318(3) ?
    N1 C9 . 1.386(3) ?
    C1 O2 . 1.210(3) ?
    C1 C2 . 1.493(3) ?
    N2 C8 . 1.350(3) ?
    N2 C10 . 1.383(3) ?
    N2 C5 . 1.426(3) ?
    C2 C3 . 1.393(3) ?
    C2 C7 . 1.396(3) ?
    O3 C11 . 1.239(3) ?
    N3 C16 . 1.332(3) ?
    N3 C12 . 1.337(3) ?
    C3 C4 . 1.379(3) ?
    C3 H3 . 0.98(3) ?
    O4 C11 . 1.272(3) ?
    C4 C5 . 1.391(3) ?
    C4 H4 . 0.87(3) ?
    O5 C17 . 1.222(3) ?
    C5 C6 . 1.391(3) ?
    O6 C17 . 1.283(3) ?
    C6 C7 . 1.385(3) ?
    C6 H6 . 1.04(3) ?
    C7 H7 . 0.88(3) ?
    C8 H8 . 0.89(3) ?
    C9 C10 . 1.353(3) ?
    C9 H9 . 0.92(3) ?
    C10 H10 . 0.92(3) ?
    C11 C12 . 1.517(3) ?
    C12 C13 . 1.386(3) ?
    C13 C14 . 1.392(3) ?
    C13 H13 . 0.95(3) ?
    C14 C15 . 1.391(3) ?
    C14 H14 . 0.91(3) ?
    C15 C16 . 1.378(3) ?
    C15 H15 . 0.95(3) ?
    C16 C17 . 1.521(3) ?
    O1W H1W1 . 0.82(2) ?
    O1W H2W1 . 0.82(2) ?
    O2W H1W2 . 0.83(2) ?
    O2W H2W2 . 0.83(2) ?
loop_
    _geom_angle_atom_site_label_1
    _geom_angle_atom_site_label_2
    _geom_angle_atom_site_label_3
    _geom_angle_site_symmetry_1
    _geom_angle_site_symmetry_3
    _geom_angle
    _geom_angle_publ_flag
    N3 Cu1 N1 . . 167.81(8) ?
    N3 Cu1 O4 . . 80.11(7) ?
    N1 Cu1 O4 . . 95.85(7) ?
    N3 Cu1 O6 . . 80.22(7) ?
    N1 Cu1 O6 . . 100.91(7) ?
    O4 Cu1 O6 . . 156.95(7) ?
    N3 Cu1 O1W . . 96.05(7) ?
    N1 Cu1 O1W . . 95.97(8) ?
    O4 Cu1 O1W . . 99.71(7) ?
    O6 Cu1 O1W . . 94.19(7) ?
    C1 O1 H1 . . 114(3) ?
    C8 N1 C9 . . 106.55(18) ?
    C8 N1 Cu1 . . 123.09(15) ?
    C9 N1 Cu1 . . 130.21(15) ?
    O2 C1 O1 . . 123.7(2) ?
    O2 C1 C2 . . 121.8(2) ?
    O1 C1 C2 . . 114.5(2) ?
    C8 N2 C10 . . 107.26(18) ?
    C8 N2 C5 . . 125.26(18) ?
    C10 N2 C5 . . 127.41(18) ?
    C3 C2 C7 . . 119.1(2) ?
    C3 C2 C1 . . 117.1(2) ?
    C7 C2 C1 . . 123.8(2) ?
    C16 N3 C12 . . 123.10(18) ?
    C16 N3 Cu1 . . 118.33(14) ?
    C12 N3 Cu1 . . 118.58(15) ?
    C4 C3 C2 . . 120.8(2) ?
    C4 C3 H3 . . 120.8(18) ?
    C2 C3 H3 . . 118.4(18) ?
    C11 O4 Cu1 . . 115.70(14) ?
    C3 C4 C5 . . 119.6(2) ?
    C3 C4 H4 . . 117.9(19) ?
    C5 C4 H4 . . 122.4(19) ?
    C6 C5 C4 . . 120.4(2) ?
    C6 C5 N2 . . 120.54(18) ?
    C4 C5 N2 . . 119.10(19) ?
    C17 O6 Cu1 . . 114.41(13) ?
    C7 C6 C5 . . 119.6(2) ?
    C7 C6 H6 . . 121.0(16) ?
    C5 C6 H6 . . 119.4(16) ?
    C6 C7 C2 . . 120.5(2) ?
    C6 C7 H7 . . 118.2(18) ?
    C2 C7 H7 . . 121.3(18) ?
    N1 C8 N2 . . 110.75(19) ?
    N1 C8 H8 . . 125.3(16) ?
    N2 C8 H8 . . 123.1(16) ?
    C10 C9 N1 . . 109.0(2) ?
    C10 C9 H9 . . 128.9(16) ?
    N1 C9 H9 . . 122.2(16) ?
    C9 C10 N2 . . 106.46(19) ?
    C9 C10 H10 . . 132.6(17) ?
    N2 C10 H10 . . 120.9(17) ?
    O3 C11 O4 . . 125.2(2) ?
    O3 C11 C12 . . 120.44(19) ?
    O4 C11 C12 . . 114.40(18) ?
    N3 C12 C13 . . 119.5(2) ?
    N3 C12 C11 . . 111.02(18) ?
    C13 C12 C11 . . 129.41(19) ?
    C12 C13 C14 . . 118.2(2) ?
    C12 C13 H13 . . 122(2) ?
    C14 C13 H13 . . 119.8(19) ?
    C15 C14 C13 . . 120.9(2) ?
    C15 C14 H14 . . 119.7(19) ?
    C13 C14 H14 . . 119.3(19) ?
    C16 C15 C14 . . 117.7(2) ?
    C16 C15 H15 . . 119.2(17) ?
    C14 C15 H15 . . 123.0(17) ?
    N3 C16 C15 . . 120.51(19) ?
    N3 C16 C17 . . 111.96(18) ?
    C15 C16 C17 . . 127.41(19) ?
    O5 C17 O6 . . 126.6(2) ?
    O5 C17 C16 . . 119.27(19) ?
    O6 C17 C16 . . 114.11(18) ?
    Cu1 O1W H1W1 . . 110(3) ?
    Cu1 O1W H2W1 . . 104(2) ?
    H1W1 O1W H2W1 . . 96(3) ?
    H1W2 O2W H2W2 . . 98(3) ?
loop_
    _geom_hbond_atom_site_label_D
    _geom_hbond_atom_site_label_H
    _geom_hbond_atom_site_label_A
    _geom_hbond_site_symmetry_A
    _geom_hbond_distance_DH
    _geom_hbond_distance_HA
    _geom_hbond_distance_DA
    _geom_hbond_angle_DHA
    O1 H1 O3 2_566 0.810(10)
                           1.900(10)
                                   2.710(2) 173(4)
    O1W H1W1 O2W 2_677 0.82(2) 2.02(2) 2.803(3) 159(4)
    O1W H2W1 O5 2_677 0.82(2) 1.92(2) 2.740(2) 177(3)
    O2W H1W2 O6 . 0.83(2) 1.98(2) 2.794(2) 168(3)
    O2W H2W2 O2 2_576 0.83(2) 2.25(2) 2.986(3) 148(3)
data_global
_journal_date_recd_electronic     2011-04-09
_journal_date_accepted     2011-04-25
_journal_name_full     'Acta Crystallographica, Section E'
_journal_year     2011
_journal_volume     67
_journal_issue      6
_journal_page_first     m783
_journal_page_last     m783
_journal_paper_category     QM
_journal_coeditor_code     HY2420
_publ_contact_author_name     'Zhangyu Yu'
_publ_contact_author_address
;
School of Chemistry and Chemical Engineering
Qufu Normal University
Qufu
Shandong 330031
People's Republic of China
;
_publ_contact_author_email     yuzhangyucn@yahoo.com.cn
_publ_contact_author_fax     '86 591 83711028'
_publ_contact_author_phone     '86 591 83713073'
_publ_section_title
;\
Aqua[1-(4-carboxyphenyl)-1<i>H</i>-imidazole-\k<i>N</i>^3^](pyridine-2,6-\
dicarboxylato-\k^3^<i>O</i>^2^,<i>N</i>,<i>O</i>^6^)copper(II) monohydrate
;
loop_
    _publ_author_name
    _publ_author_footnote
    _publ_author_address
    'Kong, Fanzhen' .
;
School of Chemistry and Chemical Engineering
Qufu Normal University
Qufu
Shandong 330031
People's Republic of China
;
    'Yu, Zhangyu' .
;
School of Chemistry and Chemical Engineering
Qufu Normal University
Qufu
Shandong 330031
People's Republic of China
;
