# Supplementary material for: Aqua­[1-(4-carb­oxy­phen­yl)-1H-imidazole-κN 3](pyridine-2,6-dicarboxyl­ato-κ3 O 2,N,O 6)copper(II) monohydrate
Source: Acta Crystallogr Sect E Struct Rep Online. 2011 May 20;67(Pt 6):m783. doi: 10.1107/S1600536811015522 (PMC3120502; doi:10.1107/S1600536811015522)
Supplement: Supplementary file 2 [file e-67-0m783-Isup2.hkl]

# 
# h,k,l, Fc-squared, Fo-squared, sigma(Fo-squared) and status flag 
# 
data_I
_shelx_title ' E in P-1' 
_shelx_refln_list_code          4 
_shelx_F_calc_maximum      119.04 
_exptl_crystal_F_000       462.00 
_reflns_d_resolution_high  0.7705 
 
loop_ 
 _symmetry_equiv_pos_as_xyz 
 'x, y, z' 
 '-x, -y, -z' 
 
_cell_length_a     8.1638 
_cell_length_b     8.2081 
_cell_length_c    13.1265 
_cell_angle_alpha  84.353 
_cell_angle_beta   85.789 
_cell_angle_gamma  80.736 
 
_shelx_F_squared_multiplier     1.000 
 
loop_ 
 _refln_index_h 
 _refln_index_k 
 _refln_index_l 
 _refln_F_squared_calc 
 _refln_F_squared_meas 
 _refln_F_squared_sigma 
 _refln_observed_status 
   2   0   0      827.06      735.93      7.82 o 
   3   0   0      118.35       95.39      1.73 o 
   4   0   0     7140.86     7257.41     87.80 o 
   5   0   0      509.51      452.42     10.98 o 
   6   0   0      191.61      178.29      5.07 o 
   7   0   0      408.65      417.89     12.70 o 
   8   0   0        7.05       12.21      3.06 o 
   9   0   0      380.68      386.50     18.94 o 
  10   0   0      159.80      167.53     10.46 o 
 -10   1   0       26.22       18.61      5.05 o 
  -9   1   0       78.86       88.03      5.55 o 
  -8   1   0      107.71      121.00      6.53 o 
  -7   1   0       38.89       36.22      3.27 o 
  -6   1   0       91.27      103.60      6.80 o 
  -5   1   0       64.42       57.98      1.94 o 
  -4   1   0        8.10        8.99      2.49 o 
  -3   1   0      298.17      332.85      4.30 o 
  -2   1   0      711.24      680.31      6.77 o 
  -1   1   0     2146.27     2098.46     15.15 o 
   1   1   0      825.81      747.35      6.53 o 
   2   1   0        3.91        4.68      0.78 o 
   3   1   0      986.20      995.55     13.02 o 
   4   1   0      449.51      431.19     12.11 o 
   5   1   0        5.14        5.34      0.91 o 
   6   1   0       35.57       25.44      3.12 o 
   7   1   0      575.75      605.20     16.52 o 
   8   1   0       39.73       42.51      3.49 o 
   9   1   0       98.96      103.00      7.16 o 
  10   1   0      238.83      244.08     17.67 o 
  -9   2   0      269.33      291.21     47.20 o 
  -8   2   0      614.61      657.13     19.27 o 
  -7   2   0      685.86      669.25     28.79 o 
  -6   2   0      471.78      505.34     10.22 o 
  -5   2   0      988.56      968.52     16.32 o 
  -4   2   0     1758.51     1815.21     26.30 o 
  -3   2   0     1011.08      841.33     11.52 o 
  -2   2   0     2803.16     2544.64     22.17 o 
  -1   2   0     2483.40     2259.30     19.42 o 
   0   2   0     3870.58     3485.48     28.95 o 
   1   2   0     4930.02     4602.26    110.66 o 
   2   2   0     3183.27     3010.93     31.53 o 
   3   2   0      519.47      456.75      6.56 o 
   4   2   0      617.39      606.69      6.69 o 
   5   2   0      608.26      558.66      8.59 o 
   6   2   0      623.32      628.51     13.03 o 
   7   2   0      140.41      132.94      7.29 o 
   8   2   0     1596.23     1663.89     23.54 o 
   9   2   0      110.13      108.70      6.23 o 
  10   2   0       32.21       32.29      6.97 o 
  -9   3   0       62.86       56.69     12.27 o 
  -8   3   0       47.73       34.74      8.29 o 
  -7   3   0      173.03      151.68      7.27 o 
  -6   3   0      730.94      720.48     22.05 o 
  -5   3   0      231.63      227.57      4.96 o 
  -4   3   0      881.57      942.62     14.86 o 
  -3   3   0      199.43      178.79      5.72 o 
  -2   3   0      905.01      863.87      8.91 o 
  -1   3   0      181.80      222.05      4.08 o 
   0   3   0      270.41      278.11      3.78 o 
   1   3   0        4.54        4.57      1.22 o 
   2   3   0      274.25      245.25      4.71 o 
   3   3   0      636.89      594.68     10.15 o 
   4   3   0      125.48       97.96      3.57 o 
   5   3   0      908.47      899.44     16.65 o 
   6   3   0     1005.39     1003.64     18.76 o 
   7   3   0       69.26       65.76      8.66 o 
   8   3   0       47.01       43.98      5.03 o 
   9   3   0       73.02       79.47      5.02 o 
  10   3   0      247.63      258.76      9.41 o 
  -9   4   0       84.66       76.98     16.84 o 
  -8   4   0      388.15      409.40     34.08 o 
  -7   4   0      607.73      606.33     27.35 o 
  -6   4   0      951.39      956.06     24.91 o 
  -5   4   0       20.49       22.19      4.64 o 
  -4   4   0     2139.14     2124.60     35.57 o 
  -3   4   0     1225.26     1217.28     20.29 o 
  -2   4   0     1777.38     1768.20     49.00 o 
  -1   4   0      472.91      422.96      5.53 o 
   0   4   0     2356.36     2381.89     21.26 o 
   1   4   0      882.29      832.56     14.56 o 
   2   4   0     1509.92     1498.10     18.22 o 
   3   4   0     1190.63     1209.39     44.99 o 
   4   4   0       46.25       43.46      4.54 o 
   5   4   0       19.10       18.73      1.57 o 
   6   4   0       49.76       50.00      4.67 o 
   7   4   0        6.34        5.96      2.01 o 
   8   4   0       40.70       36.33      4.10 o 
   9   4   0       23.20       23.79      3.15 o 
  10   4   0        0.35        4.46      3.92 o 
  -8   5   0        2.49       -0.69      2.95 o 
  -7   5   0       94.10       95.27     12.33 o 
  -6   5   0       12.58        5.28      2.10 o 
  -5   5   0       12.05       16.19      2.32 o 
  -4   5   0       59.64       57.51      9.01 o 
  -3   5   0     1313.43     1359.39     41.33 o 
  -2   5   0      131.58      140.60      6.69 o 
  -1   5   0       80.56       63.62      2.97 o 
   0   5   0       87.17       70.75      3.04 o 
   1   5   0     1870.55     2028.17     58.06 o 
   2   5   0     1015.33     1050.30     20.60 o 
   3   5   0     1623.96     1688.36     28.44 o 
   4   5   0     1809.66     1825.03     30.61 o 
   5   5   0      473.15      466.04     15.32 o 
   6   5   0      695.26      683.57     15.23 o 
   7   5   0       68.06       64.01      5.53 o 
   8   5   0       17.29       18.15      3.72 o 
   9   5   0       33.58       37.71      8.06 o 
  -7   6   0      467.86      523.73     53.18 o 
  -6   6   0      464.11      485.19     14.11 o 
  -5   6   0      240.48      239.12     11.09 o 
  -4   6   0      220.72      238.29     10.08 o 
  -3   6   0     1024.63     1095.55     29.03 o 
  -2   6   0      354.07      370.57     26.47 o 
  -1   6   0       19.78       16.49      2.86 o 
   0   6   0       82.52       81.36      4.50 o 
   1   6   0      123.58      135.06      8.85 o 
   2   6   0      214.81      201.61      7.91 o 
   3   6   0       73.29       71.67      5.13 o 
   4   6   0      350.62      357.11      9.32 o 
   5   6   0       51.23       53.13      4.68 o 
   6   6   0       34.21       37.07      4.99 o 
   7   6   0        9.78       11.63      2.95 o 
   8   6   0       30.60       33.89      4.42 o 
   9   6   0       12.25       10.80      3.28 o 
  -6   7   0      118.59      103.60      7.19 o 
  -5   7   0      178.98      200.05      9.71 o 
  -4   7   0       69.94       79.01      5.52 o 
  -3   7   0      904.07     1054.75     30.88 o 
  -2   7   0       15.22       22.83      2.54 o 
  -1   7   0      360.08      376.22     12.78 o 
   0   7   0       34.76       37.98      5.38 o 
   1   7   0      266.73      272.35     13.27 o 
   2   7   0      107.87       97.55      6.26 o 
   3   7   0      160.22      162.46     15.55 o 
   4   7   0      731.66      802.18     24.71 o 
   5   7   0      182.55      181.42     12.05 o 
   6   7   0      188.40      168.31     12.26 o 
   7   7   0       57.37       47.86      9.99 o 
   8   7   0      205.74      176.25     37.34 o 
  -5   8   0        3.77        6.98      4.96 o 
  -4   8   0      330.36      370.29     22.67 o 
  -3   8   0       53.33       43.32      5.12 o 
  -2   8   0        0.48        2.34      1.18 o 
  -1   8   0      112.67      114.03      8.18 o 
   0   8   0        2.77        8.24      5.38 o 
   1   8   0       29.06       25.37      3.11 o 
   2   8   0      132.61      145.20     10.05 o 
   3   8   0        1.02        1.55      1.52 o 
   4   8   0       74.83       74.72      5.72 o 
   5   8   0      100.12       87.08      6.21 o 
   6   8   0       19.04       15.61      4.58 o 
   7   8   0       57.27       56.25     12.96 o 
   8   8   0      132.41      106.61     18.05 o 
  -4   9   0       16.56       13.53      3.39 o 
  -3   9   0      288.06      294.26     19.61 o 
  -2   9   0      176.96      195.20     28.98 o 
  -1   9   0      270.22      287.12     13.89 o 
   0   9   0      233.47      264.88     14.02 o 
   1   9   0      130.73      127.50     10.18 o 
   2   9   0       47.88       52.81      6.52 o 
   3   9   0      469.60      465.69     16.42 o 
   4   9   0       41.23       42.87      4.66 o 
   5   9   0       80.36       77.62     10.17 o 
   6   9   0        9.75        8.01      4.65 o 
  -1  10   0        1.68       -1.25      4.17 o 
   0  10   0       20.81       20.04      6.73 o 
   1  10   0       36.08       35.63      6.54 o 
   2  10   0       13.68        9.26      4.48 o 
   3  10   0       26.58       23.48      5.69 o 
   4  10   0        5.03        7.97      3.88 o 
   5  10   0       22.89       15.72      4.40 o 
  -4 -10   1      141.72      142.43     10.13 o 
  -3 -10   1       16.21       14.08      4.09 o 
  -2 -10   1       74.78       72.55      9.39 o 
  -1 -10   1      275.66      305.00     24.46 o 
   0 -10   1      235.15      235.93     13.50 o 
   1 -10   1       82.56       93.07     10.22 o 
  -6  -9   1        3.33        2.50      2.80 o 
  -5  -9   1        0.23        1.50      1.63 o 
  -4  -9   1      199.64      196.09     13.05 o 
  -3  -9   1       70.54       57.85     10.30 o 
  -2  -9   1       37.53       37.07      6.17 o 
  -1  -9   1       68.60       63.04      7.41 o 
   0  -9   1        3.08        9.39      4.40 o 
   1  -9   1      106.10       88.81     10.26 o 
   2  -9   1      104.51      119.13     12.09 o 
   3  -9   1        3.91        1.92      3.82 o 
   4  -9   1       28.47       33.10      5.20 o 
  -7  -8   1      254.67      275.30     21.74 o 
  -6  -8   1       17.77       17.01      2.87 o 
  -5  -8   1       48.68       52.75      5.06 o 
  -4  -8   1       65.58       70.10      5.38 o 
  -3  -8   1      446.31      458.86     15.08 o 
  -2  -8   1       16.97       18.30      2.51 o 
  -1  -8   1       99.62      104.38      8.85 o 
   0  -8   1      541.00      590.99     25.85 o 
   1  -8   1      134.22      139.13     10.34 o 
   2  -8   1       59.63       60.26      6.35 o 
   3  -8   1      200.36      203.84     10.22 o 
   4  -8   1      207.47      192.14     13.13 o 
   5  -8   1       18.47       16.17      3.74 o 
  -8  -7   1        1.15        2.03      2.24 o 
  -7  -7   1       58.14       66.53      6.60 o 
  -6  -7   1       24.10       23.51      3.01 o 
  -5  -7   1      175.88      177.66      8.73 o 
  -4  -7   1       50.57       49.59      4.87 o 
  -3  -7   1      281.27      276.81     10.94 o 
  -2  -7   1      179.68      178.10      9.66 o 
  -1  -7   1       43.82       50.23      4.16 o 
   0  -7   1      439.37      461.56     20.18 o 
   1  -7   1      209.50      211.19      9.97 o 
   2  -7   1      390.27      392.11     18.73 o 
   3  -7   1        6.67       11.26      3.83 o 
   4  -7   1       79.32      105.32     15.67 o 
   5  -7   1      218.25      220.60     15.53 o 
   6  -7   1      372.63      420.14     28.05 o 
  -9  -6   1       17.99       14.00      5.30 o 
  -8  -6   1      373.87      375.80     26.21 o 
  -7  -6   1      233.68      224.55     34.22 o 
  -6  -6   1       89.12       81.92      5.14 o 
  -5  -6   1        6.01        5.16      1.85 o 
  -4  -6   1      551.58      581.64     13.55 o 
  -3  -6   1      856.17      897.42     17.44 o 
  -2  -6   1      619.90      567.56     12.08 o 
  -1  -6   1     1289.53     1332.02     22.45 o 
   0  -6   1      145.56      127.46      6.30 o 
   1  -6   1      862.12      917.25     18.62 o 
   2  -6   1      376.49      373.38     13.05 o 
   3  -6   1      157.30      152.17      8.31 o 
   4  -6   1      106.72       97.08      6.71 o 
   5  -6   1        0.22        4.04      2.32 o 
   6  -6   1        1.50        2.16      1.88 o 
   7  -6   1       17.00       13.23      4.63 o 
  -9  -5   1       24.98       29.38      5.23 o 
  -8  -5   1       96.20       85.62     10.56 o 
  -7  -5   1      582.72      587.19     16.52 o 
  -6  -5   1       37.91       32.04      5.86 o 
  -5  -5   1      276.99      293.31      7.71 o 
  -4  -5   1       26.53       22.54      2.65 o 
  -3  -5   1     1111.38     1143.08     17.19 o 
  -2  -5   1      558.22      523.06     10.21 o 
  -1  -5   1     1104.26     1135.59     21.39 o 
   0  -5   1     1275.73     1288.37     23.48 o 
   1  -5   1      311.75      273.35     13.64 o 
   2  -5   1      780.24      827.71     17.45 o 
   3  -5   1     1774.93     1822.80     29.96 o 
   4  -5   1      817.50      863.50     19.85 o 
   5  -5   1      297.38      282.04     20.82 o 
   6  -5   1      426.45      410.99     14.76 o 
   7  -5   1       57.67       69.81     10.49 o 
   8  -5   1      199.39      176.65     40.84 o 
 -10  -4   1        3.09        4.30      3.72 o 
  -9  -4   1       10.19       12.22      2.96 o 
  -8  -4   1      418.92      420.21     41.23 o 
  -7  -4   1      671.92      678.86     20.99 o 
  -6  -4   1      192.26      167.93      5.98 o 
  -5  -4   1       30.94       26.24      3.15 o 
  -4  -4   1      496.33      497.67      9.07 o 
  -3  -4   1     1243.09     1303.36     27.83 o 
  -2  -4   1      883.07      852.78     11.78 o 
  -1  -4   1      939.56      946.89     12.51 o 
   0  -4   1      167.43      170.05      5.83 o 
   1  -4   1       10.95       11.09      1.28 o 
   2  -4   1      273.06      278.35      8.29 o 
   3  -4   1      247.11      247.72      8.70 o 
   4  -4   1        4.82        5.99      2.31 o 
   5  -4   1        5.40        4.94      3.10 o 
   6  -4   1        2.25        3.15      1.64 o 
   7  -4   1       52.05       55.30      9.26 o 
   8  -4   1       57.76       56.92     12.73 o 
   9  -4   1       13.16       14.20      5.83 o 
 -10  -3   1        0.92        3.28      2.61 o 
  -9  -3   1      221.73      236.63     14.38 o 
  -8  -3   1      256.03      264.39     13.62 o 
  -7  -3   1      192.46      193.54      8.37 o 
  -6  -3   1     1347.42     1336.53     24.31 o 
  -5  -3   1     2427.99     2348.48     78.72 o 
  -4  -3   1     1720.85     1664.85     31.58 o 
  -3  -3   1      133.16      115.28     10.23 o 
  -2  -3   1      597.85      585.04      9.01 o 
  -1  -3   1      317.10      307.40      5.64 o 
   0  -3   1       10.54       22.76      2.00 o 
   1  -3   1       37.98       63.26      4.75 o 
   2  -3   1      623.87      512.25     12.35 o 
   3  -3   1     2235.21     2225.14     58.36 o 
   4  -3   1     1094.04      964.31     23.28 o 
   5  -3   1      386.27      384.65      6.67 o 
   6  -3   1      789.99      797.64     16.92 o 
   7  -3   1      540.96      560.99     26.56 o 
   8  -3   1      450.53      414.26     22.24 o 
   9  -3   1       70.26       68.21     12.42 o 
 -10  -2   1      361.60      376.37     20.29 o 
  -9  -2   1       57.62       63.45      4.68 o 
  -8  -2   1       16.98       15.03      3.02 o 
  -7  -2   1      106.36       96.41      4.71 o 
  -6  -2   1       54.56       44.91      8.24 o 
  -5  -2   1      773.37      773.71     16.92 o 
  -4  -2   1      271.15      266.88      4.49 o 
  -3  -2   1        0.69        3.66      1.04 o 
  -2  -2   1     2566.52     2530.58     26.83 o 
  -1  -2   1      587.41      573.14      7.54 o 
   0  -2   1     7574.59     7404.35     60.73 o 
   1  -2   1       19.13       14.16      1.76 o 
   2  -2   1       97.98       93.57      2.03 o 
   3  -2   1     1783.76     1939.32     19.40 o 
   4  -2   1      514.12      576.58      9.45 o 
   5  -2   1       27.80       37.16      2.01 o 
   6  -2   1      334.84      307.29      6.31 o 
   7  -2   1       73.23       86.17      4.44 o 
   8  -2   1      109.73      102.06      6.62 o 
   9  -2   1       62.04       62.92     12.56 o 
 -10  -1   1      211.61      231.41     29.21 o 
  -9  -1   1      180.52      187.51      8.32 o 
  -8  -1   1      149.78      139.82      9.28 o 
  -7  -1   1      782.87      816.91     31.72 o 
  -6  -1   1      635.96      631.66     12.90 o 
  -5  -1   1     1668.90     1691.11     30.70 o 
  -4  -1   1     3603.67     3628.52     89.72 o 
  -3  -1   1     2710.33     2520.49     46.25 o 
  -2  -1   1       53.35       57.62      5.27 o 
  -1  -1   1     3221.13     3095.08     31.27 o 
   0  -1   1     6273.56     5624.79    118.74 o 
   1  -1   1     1302.51     1242.63     13.19 o 
   2  -1   1     1807.57     1783.85     15.71 o 
   3  -1   1     3510.32     3398.43     29.16 o 
   4  -1   1     1889.37     1784.09     25.46 o 
   5  -1   1      245.75      211.15      5.06 o 
   6  -1   1      161.78      144.18      5.07 o 
   7  -1   1        2.31        1.59      3.01 o 
   8  -1   1       87.65       89.20      5.69 o 
   9  -1   1        1.05        4.68      2.74 o 
  10  -1   1       10.32       15.35      3.01 o 
 -10   0   1        0.39        2.41      2.46 o 
  -9   0   1       31.37       35.58      3.91 o 
  -8   0   1        0.10        1.47      2.01 o 
  -7   0   1      328.62      306.04     18.02 o 
  -6   0   1      400.30      416.62     10.06 o 
  -5   0   1     1741.54     1922.43     34.51 o 
  -4   0   1     1083.87     1242.55     15.83 o 
  -3   0   1     1038.50     1076.61     13.39 o 
  -2   0   1        3.59        6.77      1.20 o 
  -1   0   1      639.06      574.62     10.89 o 
   2   0   1     1050.60      985.33      9.11 o 
   3   0   1      286.14      261.92      3.51 o 
   4   0   1     1541.84     1608.92     23.95 o 
   5   0   1       62.39       58.16      2.07 o 
   6   0   1      634.56      648.16     26.05 o 
   7   0   1      345.80      361.70     11.31 o 
   8   0   1      151.11      182.89      6.77 o 
   9   0   1      483.73      485.27     12.86 o 
  10   0   1      133.45      129.26      8.12 o 
 -10   1   1      138.76      148.32     11.46 o 
  -9   1   1      369.37      363.96     18.05 o 
  -8   1   1       37.38       54.67      4.37 o 
  -7   1   1      391.27      399.63     16.04 o 
  -6   1   1      807.49      797.94     26.79 o 
  -5   1   1      316.77      256.43      4.64 o 
  -4   1   1     3006.38     3142.95     37.91 o 
  -3   1   1     1750.71     1587.09     14.66 o 
  -2   1   1     4580.09     4442.23     36.89 o 
  -1   1   1     1489.20     1520.11     22.59 o 
   0   1   1     5283.74     4577.42     45.26 o 
   1   1   1      707.42      681.75      7.37 o 
   2   1   1     2476.12     2313.34     26.14 o 
   3   1   1      698.18      623.75      8.52 o 
   4   1   1      208.78      175.78     10.16 o 
   5   1   1      246.28      237.57      7.84 o 
   6   1   1      234.12      217.75      7.44 o 
   7   1   1      352.70      355.31      9.65 o 
   8   1   1       39.57       45.59      5.23 o 
   9   1   1        0.26        3.61      3.69 o 
  10   1   1        8.66        8.72      2.41 o 
  -9   2   1        0.24        3.10      1.77 o 
  -8   2   1       16.62       22.57      6.54 o 
  -7   2   1       58.09       50.92      3.80 o 
  -6   2   1      141.57      130.20      4.53 o 
  -5   2   1      273.26      257.67      7.32 o 
  -4   2   1       34.15       23.12      1.78 o 
  -3   2   1      370.12      334.62      4.50 o 
  -2   2   1      892.08      819.38      7.81 o 
  -1   2   1     2549.53     2300.45     19.91 o 
   0   2   1     1448.88     1346.02     12.52 o 
   1   2   1      869.71      859.35     13.08 o 
   2   2   1      685.02      755.18      8.61 o 
   3   2   1      843.92      995.77     32.97 o 
   4   2   1       83.25       61.97      2.95 o 
   5   2   1     1321.92     1298.87     24.47 o 
   6   2   1      694.56      652.14      9.73 o 
   7   2   1      358.19      373.98     34.28 o 
   8   2   1      226.47      235.80      7.94 o 
   9   2   1      565.21      576.11     26.56 o 
  10   2   1      505.30      536.34     32.09 o 
  -9   3   1      166.96      164.71     22.07 o 
  -8   3   1      333.71      318.55     24.09 o 
  -7   3   1      976.84      973.42     25.10 o 
  -6   3   1       26.16       19.41      1.70 o 
  -5   3   1       27.57       25.29      1.69 o 
  -4   3   1     1266.47     1252.04     13.89 o 
  -3   3   1      905.53      848.15     13.07 o 
  -2   3   1       13.66       24.51      2.04 o 
  -1   3   1     1667.54     1641.61     15.16 o 
   0   3   1     1240.41     1190.25     11.34 o 
   1   3   1       53.19       45.41      3.05 o 
   2   3   1       36.09       43.91      2.31 o 
   3   3   1      617.65      722.87      7.32 o 
   4   3   1      399.52      396.05      7.00 o 
   5   3   1        0.45        3.78      1.08 o 
   6   3   1      443.94      442.97      7.51 o 
   7   3   1     1250.95     1288.50     32.72 o 
   8   3   1       82.39       78.09      5.00 o 
   9   3   1        7.11        9.60      2.29 o 
  10   3   1       28.54       23.54      4.30 o 
  -9   4   1       23.43       20.02      4.76 o 
  -8   4   1       65.02       63.52     15.10 o 
  -7   4   1       68.27       65.66      9.59 o 
  -6   4   1        3.39        7.09      2.04 o 
  -5   4   1        5.90        6.32      1.02 o 
  -4   4   1     1670.95     1658.51     21.66 o 
  -3   4   1      449.85      472.15      6.54 o 
  -2   4   1      116.62       95.79      3.72 o 
  -1   4   1      520.60      436.41      6.47 o 
   0   4   1     5965.80     5911.19     48.80 o 
   1   4   1     1245.63     1120.04     14.07 o 
   2   4   1     2125.53     2153.17     35.23 o 
   3   4   1     1851.60     1954.09     46.62 o 
   4   4   1        5.73        4.35      0.73 o 
   5   4   1      374.41      343.71      6.42 o 
   6   4   1     2042.52     2098.33     36.86 o 
   7   4   1      976.52     1010.02     28.83 o 
   8   4   1       27.77       21.25      3.75 o 
   9   4   1       98.61       98.02     20.56 o 
  10   4   1      116.68      124.42     16.59 o 
  -8   5   1      127.84      151.60     35.57 o 
  -7   5   1       20.90       33.58      5.79 o 
  -6   5   1      218.10      205.27     10.25 o 
  -5   5   1        1.83        4.03      1.32 o 
  -4   5   1      468.52      476.14     13.96 o 
  -3   5   1     1390.20     1484.00     29.04 o 
  -2   5   1      707.47      719.04      9.84 o 
  -1   5   1      392.37      361.23      6.72 o 
   0   5   1       42.78       37.49      1.74 o 
   1   5   1      430.05      474.86     16.34 o 
   2   5   1      541.80      567.56     14.35 o 
   3   5   1     1256.22     1321.75     19.16 o 
   4   5   1        0.73        1.89      0.97 o 
   5   5   1        6.27        6.97      1.62 o 
   6   5   1      195.22      182.74     16.45 o 
   7   5   1      423.33      410.33     19.19 o 
   8   5   1       55.77       64.04      8.29 o 
   9   5   1        0.93        0.98      2.01 o 
  10   5   1       57.23       55.94     10.20 o 
  -7   6   1      180.67      158.96     27.41 o 
  -6   6   1      479.19      475.94     13.09 o 
  -5   6   1      322.66      335.07     14.01 o 
  -4   6   1       37.27       36.69      3.84 o 
  -3   6   1      380.51      376.22     14.75 o 
  -2   6   1      879.18      908.34     18.49 o 
  -1   6   1      955.46     1013.46     14.61 o 
   0   6   1       46.18       36.66      3.71 o 
   1   6   1      448.77      447.01      9.94 o 
   2   6   1      647.62      616.69     12.91 o 
   3   6   1      358.70      351.84      8.88 o 
   4   6   1      848.13      873.21     19.01 o 
   5   6   1      240.46      233.08      8.03 o 
   6   6   1      277.37      252.96     17.40 o 
   7   6   1      223.12      234.92      9.18 o 
   8   6   1      425.93      440.01     14.72 o 
   9   6   1       81.59       70.52     14.52 o 
  -6   7   1       15.09       11.55      5.36 o 
  -5   7   1        0.29        0.37      1.78 o 
  -4   7   1      122.47      109.49      7.74 o 
  -3   7   1       33.26       38.85      4.37 o 
  -2   7   1        4.08        4.05      1.90 o 
  -1   7   1        0.72        2.66      3.46 o 
   0   7   1        3.06        5.09      1.86 o 
   1   7   1      202.42      218.72      6.40 o 
   2   7   1       22.95       22.19      2.99 o 
   3   7   1      360.75      378.46     12.79 o 
   4   7   1        0.43        4.55      2.01 o 
   5   7   1       28.60       32.20      3.72 o 
   6   7   1        0.49        2.54      1.88 o 
   7   7   1       77.20       65.57     15.49 o 
   8   7   1       47.67       41.30      8.18 o 
  -5   8   1       89.05       90.24      6.89 o 
  -4   8   1        5.11       13.90      2.53 o 
  -3   8   1      218.35      220.98     10.28 o 
  -2   8   1       55.13       60.98      6.56 o 
  -1   8   1      276.48      273.38     14.36 o 
   0   8   1       45.07       38.68      5.65 o 
   1   8   1       40.77       42.02      4.86 o 
   2   8   1      674.43      691.42     36.11 o 
   3   8   1      840.71      904.40     32.98 o 
   4   8   1       22.33       27.33      5.05 o 
   5   8   1       35.97       34.12      4.69 o 
   6   8   1      105.01       93.83      6.89 o 
   7   8   1      133.21      132.77     18.27 o 
   8   8   1        0.47       -0.81      3.45 o 
  -4   9   1        1.73        2.79      2.83 o 
  -3   9   1        6.83       12.28      2.55 o 
  -2   9   1        2.54        4.83      2.12 o 
  -1   9   1       24.15        8.04      4.46 o 
   0   9   1      173.40      159.68     11.30 o 
   1   9   1        8.94       12.92      6.11 o 
   2   9   1       61.12       55.24      5.10 o 
   3   9   1      305.14      315.66      8.97 o 
   4   9   1      372.06      359.78     11.72 o 
   5   9   1       22.64       23.97      4.01 o 
   6   9   1       39.89       42.84      4.63 o 
  -2  10   1       33.89       33.45      7.12 o 
  -1  10   1       55.44       55.03      8.08 o 
   0  10   1      167.38      166.53     15.84 o 
   1  10   1      265.91      261.41     21.53 o 
   2  10   1       33.87       33.80      6.52 o 
   3  10   1       92.52       81.05      8.89 o 
   4  10   1        0.60        5.38      4.88 o 
   5  10   1       92.76       73.95      6.78 o 
  -4 -10   2        0.42        4.59      3.66 o 
  -3 -10   2        1.45        1.52      3.74 o 
  -2 -10   2       43.82       40.30      7.19 o 
  -1 -10   2        9.26       14.24      4.42 o 
   1 -10   2      106.96      101.31     10.05 o 
  -6  -9   2        4.50        5.81      3.11 o 
  -5  -9   2       42.02       41.56      4.28 o 
  -4  -9   2      245.96      253.86     13.35 o 
  -3  -9   2      184.37      188.38     11.27 o 
  -1  -9   2        2.39        1.91      4.03 o 
   0  -9   2      210.72      199.12     11.84 o 
   1  -9   2        5.80        4.32      4.22 o 
   2  -9   2      162.17      173.95     16.03 o 
   3  -9   2       10.90        4.92      2.71 o 
  -7  -8   2       33.40       40.03      6.08 o 
  -6  -8   2       40.80       36.20      4.18 o 
  -5  -8   2      120.74      110.30      7.11 o 
  -4  -8   2        2.60        1.66      2.89 o 
  -3  -8   2      214.32      222.70      8.62 o 
  -2  -8   2        8.12        5.92      4.60 o 
  -1  -8   2      113.08      143.34      9.41 o 
   0  -8   2      167.34      168.76     11.36 o 
   1  -8   2      211.35      207.61     13.10 o 
   2  -8   2      109.95      130.88     10.17 o 
   3  -8   2        4.68        6.23      6.50 o 
   4  -8   2       42.89       46.02      6.09 o 
   5  -8   2       38.81       26.93      4.65 o 
  -8  -7   2       27.32       22.78      5.11 o 
  -7  -7   2      234.42      252.42     35.86 o 
  -6  -7   2       29.60       31.45      2.67 o 
  -5  -7   2      122.09      118.43      5.21 o 
  -4  -7   2        0.83        2.02      1.14 o 
  -3  -7   2       52.92       49.98      4.61 o 
  -2  -7   2      104.02       98.91      6.96 o 
  -1  -7   2       13.48       10.97      1.79 o 
   0  -7   2      192.56      202.33     11.79 o 
   1  -7   2       70.27       74.55      7.19 o 
   2  -7   2       28.10       31.14      4.13 o 
   3  -7   2       54.14       57.09      5.76 o 
   4  -7   2       19.97       20.56      4.41 o 
   5  -7   2       26.26       26.71      4.06 o 
   6  -7   2       11.76       17.99      3.81 o 
  -9  -6   2       85.56       90.68      8.33 o 
  -8  -6   2       18.78       14.66      4.55 o 
  -7  -6   2        1.56        0.62      3.03 o 
  -6  -6   2      123.50      117.12     11.27 o 
  -5  -6   2      178.47      181.44     13.49 o 
  -4  -6   2       66.96       71.27      4.83 o 
  -3  -6   2      105.92       92.43      6.70 o 
  -2  -6   2     1020.75     1054.42     24.50 o 
  -1  -6   2      896.46      922.25     16.20 o 
   0  -6   2      570.29      539.96     15.60 o 
   1  -6   2     1453.13     1538.98     26.64 o 
   2  -6   2      999.68     1064.25     22.71 o 
   3  -6   2      753.99      811.96     25.32 o 
   4  -6   2        5.38        3.42      2.04 o 
   5  -6   2      451.99      484.14     20.84 o 
   6  -6   2       73.18       73.45      5.82 o 
   7  -6   2      139.49      148.97     23.51 o 
  -9  -5   2        6.06        5.52      3.51 o 
  -8  -5   2      173.01      172.36     12.03 o 
  -7  -5   2      421.87      414.61     22.87 o 
  -6  -5   2        6.72        8.83      1.74 o 
  -5  -5   2        1.32        1.55      1.46 o 
  -4  -5   2      347.74      359.76     10.50 o 
  -3  -5   2      100.02      102.98      4.14 o 
  -2  -5   2       95.87      101.77      5.91 o 
  -1  -5   2      963.29      986.10     13.82 o 
   0  -5   2        0.03        1.47      1.48 o 
   1  -5   2      137.84      148.13      6.09 o 
   2  -5   2       96.21       89.07      5.01 o 
   3  -5   2       35.58       37.17      3.62 o 
   4  -5   2      573.96      606.77     17.83 o 
   5  -5   2      209.52      215.48      9.49 o 
   6  -5   2      103.98       99.85     10.36 o 
   7  -5   2       81.84       73.88      6.78 o 
   8  -5   2       14.08       18.09      3.78 o 
 -10  -4   2        6.14        7.31      3.70 o 
  -9  -4   2      149.52      142.92      8.74 o 
  -8  -4   2       74.38       55.75      4.70 o 
  -7  -4   2      758.69      831.14     18.13 o 
  -6  -4   2      195.51      200.80     23.63 o 
  -5  -4   2      365.73      349.34      9.29 o 
  -4  -4   2      162.56      123.88      5.26 o 
  -3  -4   2     1396.78     1437.04     26.83 o 
  -2  -4   2      879.46      840.67     16.92 o 
  -1  -4   2     2023.08     2060.85     23.41 o 
   0  -4   2      160.24      133.95      3.91 o 
   1  -4   2       32.02       20.88      2.64 o 
   2  -4   2      948.81      936.97     19.39 o 
   3  -4   2     2420.15     2647.39     34.69 o 
   4  -4   2        8.32       11.59      2.00 o 
   5  -4   2        2.84       13.60      6.28 o 
   6  -4   2     1541.89     1564.83     28.93 o 
   7  -4   2      490.79      550.03     15.97 o 
   8  -4   2       95.27       91.08     19.31 o 
 -10  -3   2       84.81       71.70      7.60 o 
  -9  -3   2        4.47        7.09      3.36 o 
  -8  -3   2        2.41        1.83      2.22 o 
  -7  -3   2        1.19        3.84      3.50 o 
  -6  -3   2       12.24       14.12      2.39 o 
  -5  -3   2       73.47       70.82      9.83 o 
  -4  -3   2      278.40      259.12      8.04 o 
  -3  -3   2      178.54      197.54      4.32 o 
  -2  -3   2       55.26       56.89      3.08 o 
  -1  -3   2       57.25       50.67      4.63 o 
   0  -3   2        7.04        6.93      0.80 o 
   1  -3   2      312.33      360.03      6.43 o 
   2  -3   2      242.32      238.12      6.53 o 
   3  -3   2     1436.19     1484.26     27.52 o 
   4  -3   2      515.34      509.57     11.08 o 
   5  -3   2       42.46       43.13      4.37 o 
   6  -3   2      503.26      495.56     15.55 o 
   7  -3   2      288.69      294.67     11.76 o 
   8  -3   2      104.83      119.50     24.38 o 
   9  -3   2       97.83       73.28     19.21 o 
 -10  -2   2      104.34      116.07     12.01 o 
  -9  -2   2       71.42       80.47      5.73 o 
  -8  -2   2      750.06      815.70     22.92 o 
  -7  -2   2      369.69      395.83     12.48 o 
  -6  -2   2      553.20      558.72     12.13 o 
  -5  -2   2      641.59      641.49     15.39 o 
  -4  -2   2      212.16      174.46      3.52 o 
  -3  -2   2     2111.80     2073.48     22.44 o 
  -2  -2   2      290.07      266.28      4.72 o 
  -1  -2   2     9531.82     8923.01    129.03 o 
   0  -2   2     7216.18     7507.21    154.97 o 
   1  -2   2     2476.37     2506.39     38.66 o 
   2  -2   2      928.52      860.18     17.59 o 
   3  -2   2     3651.89     3778.03     55.06 o 
   4  -2   2      264.49      212.46      4.73 o 
   5  -2   2      438.84      417.64      6.95 o 
   6  -2   2       97.27       91.84      4.00 o 
   7  -2   2        5.24        3.77      1.11 o 
   8  -2   2      286.06      270.55     15.27 o 
   9  -2   2       26.96       18.58      4.90 o 
 -10  -1   2       12.82       12.68      3.46 o 
  -9  -1   2        0.04        4.73      2.81 o 
  -8  -1   2       16.98       13.94      3.12 o 
  -7  -1   2        6.70        5.96      2.42 o 
  -6  -1   2      103.46       98.05      4.51 o 
  -5  -1   2      122.92      119.26      4.38 o 
  -4  -1   2      239.63      207.40      6.67 o 
  -3  -1   2      612.39      610.40      7.47 o 
  -2  -1   2      579.68      648.95     14.07 o 
  -1  -1   2     6471.41     6604.69     65.88 o 
   0  -1   2     7440.35     6926.55     68.76 o 
   1  -1   2     1684.75     1587.19     16.06 o 
   2  -1   2      586.33      549.27      6.58 o 
   3  -1   2     5968.31     6029.06     75.89 o 
   4  -1   2     7540.96     7717.05     93.21 o 
   5  -1   2     2630.46     2529.18     38.72 o 
   6  -1   2     1103.96     1085.65     19.16 o 
   7  -1   2       31.52       45.53      3.76 o 
   8  -1   2      329.33      340.65     11.79 o 
   9  -1   2      261.18      237.68     12.70 o 
  10  -1   2      169.72      192.26     28.47 o 
 -10   0   2      108.64      126.23      6.83 o 
  -9   0   2      203.07      200.82      7.95 o 
  -8   0   2       30.52       43.08      7.82 o 
  -7   0   2      212.29      246.37      9.00 o 
  -6   0   2      724.50      712.91     15.45 o 
  -5   0   2     2428.21     2512.93     30.15 o 
  -4   0   2      995.57      924.02     12.96 o 
  -3   0   2      347.15      356.99      8.39 o 
  -2   0   2       11.95       16.55      1.83 o 
  -1   0   2     5016.03     5005.26     49.91 o 
   0   0   2     2706.89     2555.52     68.51 o 
   1   0   2        2.78        6.59      0.83 o 
   2   0   2      265.28      229.91      3.07 o 
   3   0   2     1638.38     1536.40     17.29 o 
   4   0   2     1405.72     1370.93     13.28 o 
   5   0   2      345.00      338.72      6.96 o 
   6   0   2       61.12       53.13      3.66 o 
   7   0   2       10.01       13.28      1.93 o 
   8   0   2       37.31       33.26      3.57 o 
   9   0   2        7.55        5.17      3.17 o 
  10   0   2        0.05        3.27      2.02 o 
 -10   1   2       17.01       18.15      5.25 o 
  -9   1   2       80.66       81.86      6.33 o 
  -8   1   2       92.88       82.00      6.07 o 
  -7   1   2        1.03        1.78      1.93 o 
  -6   1   2      393.65      408.80     13.08 o 
  -5   1   2     1278.09     1361.76     18.59 o 
  -4   1   2       27.85       13.12      1.27 o 
  -3   1   2      929.80      859.59     10.66 o 
  -2   1   2     2468.79     2370.32     20.67 o 
  -1   1   2     2844.15     2762.21     40.37 o 
   0   1   2     3086.42     2774.42     40.10 o 
   1   1   2      101.87       94.28      1.85 o 
   2   1   2     3808.25     3398.27     34.94 o 
   3   1   2     2025.35     1876.30     20.96 o 
   4   1   2     2588.33     2592.86     28.59 o 
   5   1   2      940.20      836.62     25.23 o 
   6   1   2      531.78      527.95     12.75 o 
   7   1   2     1561.28     1665.19     36.66 o 
   8   1   2      472.92      493.82     14.70 o 
   9   1   2     1019.92     1075.93     21.10 o 
  10   1   2       80.53       80.50      6.66 o 
  -9   2   2      275.54      268.16     15.24 o 
  -8   2   2      484.82      504.72     14.93 o 
  -7   2   2      305.70      334.90      9.42 o 
  -6   2   2       19.74       19.66      3.81 o 
  -5   2   2      353.86      317.01      7.54 o 
  -4   2   2      684.49      632.82     10.32 o 
  -3   2   2       47.81       70.57      2.52 o 
  -2   2   2     4520.23     4738.63     43.73 o 
  -1   2   2      126.33      140.26      3.61 o 
   0   2   2      218.97      222.64      9.54 o 
   1   2   2      796.90      782.26     12.38 o 
   2   2   2      139.15      112.31      2.79 o 
   3   2   2     1454.83     1453.74     23.87 o 
   4   2   2      602.00      562.56      8.16 o 
   5   2   2      314.95      311.86      7.81 o 
   6   2   2        0.05       -0.67      1.46 o 
   7   2   2       63.46       69.41      5.46 o 
   8   2   2       32.28       34.22      3.74 o 
   9   2   2      209.04      189.94     20.28 o 
  10   2   2       44.29       44.09      5.11 o 
  -9   3   2        2.57        2.08      7.08 o 
  -8   3   2      402.67      383.11     10.78 o 
  -7   3   2      352.57      357.50     14.04 o 
  -6   3   2      106.97      100.79      4.19 o 
  -5   3   2      226.19      228.70      8.98 o 
  -4   3   2     3189.67     3183.94     29.10 o 
  -3   3   2     1793.88     1810.83     26.00 o 
  -2   3   2     1277.44     1222.06     17.18 o 
  -1   3   2     1856.62     1820.35     19.49 o 
   0   3   2     5973.34     5770.68     47.88 o 
   1   3   2     1740.07     1527.81     13.84 o 
   2   3   2     5751.25     5612.21     98.23 o 
   3   3   2     3657.96     3544.02     42.99 o 
   4   3   2       35.45       22.97      1.87 o 
   5   3   2      595.57      577.69      9.71 o 
   6   3   2     1810.43     1797.42     23.07 o 
   7   3   2     1310.61     1304.51     32.58 o 
   8   3   2      118.15      123.61      6.92 o 
   9   3   2       32.90       24.35      6.90 o 
  10   3   2      153.30      172.06     27.41 o 
  -8   4   2       18.25       20.52      7.18 o 
  -7   4   2      124.58      123.11      9.86 o 
  -6   4   2      103.88      101.99      3.70 o 
  -5   4   2      334.92      332.09      7.79 o 
  -4   4   2       31.27       29.20      2.58 o 
  -3   4   2        7.83       12.59      2.75 o 
  -2   4   2      115.54      111.51      3.13 o 
  -1   4   2      391.83      435.95      5.79 o 
   0   4   2       67.36       81.23      2.78 o 
   1   4   2        3.63        6.05      1.29 o 
   2   4   2       97.90       98.31      3.35 o 
   3   4   2      620.63      678.72     15.50 o 
   4   4   2      112.52       90.81      5.43 o 
   5   4   2      520.16      495.89      8.23 o 
   6   4   2       89.02       89.19      3.00 o 
   7   4   2      543.96      527.94     16.80 o 
   8   4   2        3.18        4.31      3.60 o 
   9   4   2      143.30      160.47     18.38 o 
  10   4   2       90.49      100.92      9.45 o 
  -8   5   2       22.19       14.00      3.68 o 
  -7   5   2       64.58       48.71     15.35 o 
  -6   5   2      320.99      329.55     13.55 o 
  -5   5   2       18.96       20.79      2.59 o 
  -4   5   2     1811.31     1873.21     28.25 o 
  -3   5   2     1159.78     1157.39     16.39 o 
  -2   5   2     3878.34     4032.22     48.27 o 
  -1   5   2      724.35      637.23     10.49 o 
   0   5   2     3564.73     3681.41     57.32 o 
   1   5   2     1649.28     1593.71     29.33 o 
   2   5   2      889.58      848.18     26.85 o 
   3   5   2     1364.32     1406.25     19.59 o 
   4   5   2       96.52       79.12     10.92 o 
   5   5   2      827.26      840.59     16.16 o 
   6   5   2      237.47      223.78      8.83 o 
   7   5   2      648.88      642.48     49.83 o 
   8   5   2      115.37      130.24     20.72 o 
   9   5   2      247.14      264.65     30.42 o 
  10   5   2       74.51       81.09      7.81 o 
  -7   6   2      109.51      122.64     21.95 o 
  -6   6   2        0.92        1.28      1.43 o 
  -5   6   2        0.74        1.55      1.71 o 
  -4   6   2      464.16      474.85     14.55 o 
  -3   6   2       21.59       31.72      3.74 o 
  -2   6   2        6.46        5.94      1.03 o 
  -1   6   2       77.66       81.36      5.55 o 
   0   6   2      610.72      603.97     13.77 o 
   1   6   2      140.79      137.16      6.32 o 
   2   6   2       10.04       13.16      1.84 o 
   3   6   2       19.26       27.54      2.77 o 
   4   6   2        5.85        9.59      1.71 o 
   5   6   2      145.39      147.81     19.80 o 
   6   6   2      146.27      145.70      7.93 o 
   7   6   2      140.02      136.52     19.79 o 
   8   6   2       22.25       20.83      4.01 o 
   9   6   2       90.03      105.92     14.51 o 
  -6   7   2      109.29      109.68     19.02 o 
  -5   7   2      368.23      346.71     19.28 o 
  -4   7   2      614.13      669.70     30.08 o 
  -3   7   2      123.79      132.25      7.68 o 
  -2   7   2      281.88      286.83     12.62 o 
  -1   7   2      510.54      511.61     11.61 o 
   0   7   2      181.69      177.70      5.79 o 
   1   7   2       17.58       16.93      2.80 o 
   2   7   2      643.49      647.99     19.18 o 
   3   7   2       20.58       24.87      2.90 o 
   4   7   2      236.58      233.44     12.32 o 
   5   7   2      171.35      178.11     21.12 o 
   6   7   2      556.37      552.68     16.85 o 
   7   7   2       18.34       19.04      3.17 o 
   8   7   2      155.80      154.32     13.93 o 
  -5   8   2        1.50        1.88      1.77 o 
  -4   8   2       57.46       58.24      6.79 o 
  -3   8   2        1.55        1.29      1.78 o 
  -2   8   2       11.04       14.05      3.10 o 
  -1   8   2      566.12      563.02     16.47 o 
   0   8   2       10.74       11.68      2.77 o 
   1   8   2        8.14       11.16      2.39 o 
   2   8   2      203.83      210.01      7.22 o 
   3   8   2     1124.40     1212.15     44.56 o 
   4   8   2      194.78      197.99     18.87 o 
   5   8   2        8.25        9.20      2.15 o 
   6   8   2      210.82      199.89     14.06 o 
   7   8   2       79.32       72.22      6.42 o 
   8   8   2       79.05       76.91     14.68 o 
  -4   9   2      156.11      153.77      9.44 o 
  -3   9   2      246.52      254.44     23.80 o 
  -2   9   2      159.21      201.75     17.40 o 
  -1   9   2      208.34      228.46     12.56 o 
   0   9   2      241.82      219.28     13.54 o 
   1   9   2       90.09       88.23      8.16 o 
   2   9   2        6.29        3.92      2.21 o 
   3   9   2      157.35      143.48      9.27 o 
   4   9   2       84.38       87.45      5.73 o 
   5   9   2       17.97       12.52      2.44 o 
   6   9   2       45.19       35.74      4.69 o 
   7   9   2        2.52        2.31      1.76 o 
  -1  10   2       53.58       51.81      7.77 o 
   0  10   2      436.25      460.27     34.76 o 
   1  10   2      111.03      128.62     12.96 o 
   2  10   2       72.99       74.44      8.18 o 
   3  10   2       49.81       56.50      7.04 o 
   4  10   2      378.73      369.43     10.81 o 
   5  10   2       44.81       34.69      5.50 o 
  -3 -10   3        0.37        0.15      3.41 o 
  -2 -10   3        6.24       11.54      6.04 o 
  -1 -10   3       61.23       58.99      8.20 o 
   0 -10   3        9.73       16.84      6.23 o 
  -6  -9   3       84.60       85.12      8.83 o 
  -5  -9   3        2.67        3.66      3.70 o 
  -4  -9   3      175.14      159.45      9.80 o 
  -3  -9   3      151.27      157.44     13.98 o 
  -2  -9   3        8.47       13.70      5.56 o 
  -1  -9   3      109.86      117.51     11.86 o 
   0  -9   3        2.03        0.31      3.82 o 
   1  -9   3       88.68       91.39     10.47 o 
   2  -9   3        5.69       10.98      4.75 o 
   3  -9   3      408.04      429.21     49.00 o 
  -7  -8   3        7.53        5.09      3.51 o 
  -6  -8   3       27.68       22.49      3.57 o 
  -5  -8   3      137.82      143.40     10.35 o 
  -4  -8   3        8.25        8.01      6.01 o 
  -3  -8   3       34.26       34.48      6.18 o 
  -2  -8   3       18.22       17.87      2.45 o 
  -1  -8   3       41.18       41.86      6.31 o 
   0  -8   3        5.12        7.56      4.26 o 
   1  -8   3       13.50       17.65      5.57 o 
   2  -8   3      103.29      123.80     10.20 o 
   3  -8   3        3.57        1.47      4.78 o 
   4  -8   3        7.21        7.72      6.25 o 
   5  -8   3        4.55        3.20      2.17 o 
  -8  -7   3       94.50      105.09      9.28 o 
  -7  -7   3        2.32        5.88      4.84 o 
  -6  -7   3      113.71      110.55      5.81 o 
  -5  -7   3      211.97      222.22      8.57 o 
  -4  -7   3      231.86      227.77      7.53 o 
  -3  -7   3      290.84      293.39     17.40 o 
  -2  -7   3      327.62      343.28     11.76 o 
  -1  -7   3      128.09      131.92      5.77 o 
   0  -7   3      156.74      162.76     10.92 o 
   1  -7   3      833.99      930.70     39.89 o 
   2  -7   3      932.53     1013.96     26.96 o 
   3  -7   3       62.00       67.73      7.50 o 
   4  -7   3      212.85      235.77     11.04 o 
   5  -7   3      435.39      444.34     28.36 o 
   6  -7   3      221.31      228.75     16.05 o 
  -9  -6   3        1.90       -0.41      3.43 o 
  -8  -6   3        9.01       12.87      4.76 o 
  -7  -6   3       91.25      103.10     10.15 o 
  -6  -6   3        6.38        3.05      1.82 o 
  -5  -6   3      119.40      110.83      4.46 o 
  -4  -6   3      134.77      136.53      6.50 o 
  -3  -6   3        3.19        3.13      1.93 o 
  -2  -6   3        5.09        6.80      3.15 o 
  -1  -6   3      105.65       99.58      6.98 o 
   0  -6   3      229.32      223.08      5.87 o 
   1  -6   3       78.38       82.85      6.52 o 
   2  -6   3        1.73        1.42      2.55 o 
   3  -6   3       42.87       41.71      5.10 o 
   4  -6   3      150.31      131.90      8.24 o 
   5  -6   3      250.35      250.05     17.74 o 
   6  -6   3        5.59        9.85      3.43 o 
   7  -6   3      180.15      173.93     30.57 o 
  -9  -5   3        8.03        2.95      2.45 o 
  -8  -5   3      122.41      113.28     16.07 o 
  -7  -5   3      262.82      268.82     14.68 o 
  -6  -5   3       52.95       59.63      3.31 o 
  -5  -5   3       31.43       24.59      2.41 o 
  -4  -5   3      701.35      715.10     14.08 o 
  -3  -5   3     1414.23     1475.76     24.03 o 
  -2  -5   3     1091.41     1085.27     15.35 o 
  -1  -5   3     2546.80     2651.54     30.54 o 
   0  -5   3      459.90      434.66      7.42 o 
   1  -5   3      563.86      563.08     15.62 o 
   2  -5   3      776.09      815.02     16.33 o 
   3  -5   3     1399.94     1506.25     45.00 o 
   4  -5   3        2.39        3.20      3.40 o 
   5  -5   3      353.52      383.33     17.96 o 
   6  -5   3      402.69      412.92     16.68 o 
   7  -5   3      299.46      315.19     20.35 o 
   8  -5   3       15.11       14.49      5.54 o 
  -9  -4   3       18.35       19.12      4.98 o 
  -8  -4   3       34.98       27.34      3.06 o 
  -7  -4   3        3.70        2.39      3.24 o 
  -6  -4   3        0.82       -0.15      2.72 o 
  -5  -4   3      337.61      321.07      7.45 o 
  -4  -4   3       98.13       99.07      3.55 o 
  -3  -4   3      225.28      233.84      6.37 o 
  -2  -4   3      256.14      231.37      6.14 o 
   0  -4   3     2312.49     2512.09     43.00 o 
   1  -4   3       47.37       52.99      3.90 o 
   2  -4   3      330.93      332.69      9.77 o 
   3  -4   3       39.78       69.34      4.73 o 
   4  -4   3       69.63       75.89      6.74 o 
   5  -4   3        4.60        3.39      1.75 o 
   6  -4   3      269.91      291.25      9.37 o 
   7  -4   3      716.30      732.11     20.29 o 
   8  -4   3      299.78      271.61     36.19 o 
 -10  -3   3      132.16      132.19     18.37 o 
  -9  -3   3      390.36      406.03     25.46 o 
  -8  -3   3      104.72      113.07      6.89 o 
  -7  -3   3      190.18      179.64      7.80 o 
  -6  -3   3      453.29      467.88     16.45 o 
  -5  -3   3      708.42      724.08     12.93 o 
  -4  -3   3      320.96      299.60      7.17 o 
  -3  -3   3      240.41      218.02      6.56 o 
  -2  -3   3     1966.24     1953.39     31.98 o 
  -1  -3   3     3610.38     3623.84     37.94 o 
   0  -3   3     2148.04     2068.38     22.66 o 
   1  -3   3      338.30      296.08      7.18 o 
   2  -3   3        2.07        5.31      1.79 o 
   3  -3   3      249.96      277.71     10.43 o 
   4  -3   3      806.35      834.20     13.53 o 
   5  -3   3      458.42      482.38     11.08 o 
   6  -3   3      128.75      129.18      6.41 o 
   7  -3   3      284.92      277.84      9.85 o 
   8  -3   3       58.92       55.67     11.94 o 
   9  -3   3       37.95       39.16      7.64 o 
 -10  -2   3        0.45        4.40      3.06 o 
  -9  -2   3       38.61       39.86      4.21 o 
  -8  -2   3        1.32        7.36      3.02 o 
  -7  -2   3      269.24      287.01     12.29 o 
  -6  -2   3      258.31      251.92     11.94 o 
  -5  -2   3      205.93      208.69      8.53 o 
  -4  -2   3      772.83      815.94     15.11 o 
  -3  -2   3      272.22      263.93      6.58 o 
  -2  -2   3      881.72      835.82     10.63 o 
  -1  -2   3      164.13      162.40      3.67 o 
   0  -2   3     4085.98     4267.64     43.92 o 
   1  -2   3     2561.75     2568.71     22.56 o 
   2  -2   3     1545.01     1472.79     23.14 o 
   3  -2   3     1962.96     2041.86     18.65 o 
   4  -2   3      705.87      668.99     13.55 o 
   5  -2   3     1200.50     1220.64     16.21 o 
   6  -2   3      421.39      407.23     12.50 o 
   7  -2   3      395.44      413.81      8.64 o 
   8  -2   3      400.74      399.68     19.14 o 
   9  -2   3      100.85      109.16     24.59 o 
 -10  -1   3      189.17      172.84      8.06 o 
  -9  -1   3        2.24        5.08      2.64 o 
  -8  -1   3      266.99      268.55     10.44 o 
  -7  -1   3       96.26      105.28      5.38 o 
  -6  -1   3      258.03      256.62      7.92 o 
  -5  -1   3     4234.35     4660.48     72.10 o 
  -4  -1   3      312.35      244.76      9.18 o 
  -3  -1   3     1092.83     1017.64     11.93 o 
  -2  -1   3     1252.81     1243.12     31.09 o 
   0  -1   3       39.66       36.09      1.45 o 
   1  -1   3      106.59      136.42      2.37 o 
   2  -1   3       90.89       98.59      2.00 o 
   3  -1   3      705.94      762.44     13.66 o 
   4  -1   3      144.04      159.16      4.66 o 
   5  -1   3       10.42       17.12      1.59 o 
   6  -1   3       31.34       29.39      3.64 o 
   7  -1   3        2.53        1.83      0.73 o 
   8  -1   3       14.93        9.00      2.36 o 
   9  -1   3       17.02       20.78      3.18 o 
  10  -1   3       30.16       33.37      5.98 o 
 -10   0   3        1.34        3.27      2.77 o 
  -9   0   3       42.49       57.62      5.19 o 
  -8   0   3       25.03       24.73      3.17 o 
  -7   0   3      324.83      315.21     11.69 o 
  -6   0   3      468.95      464.13     13.13 o 
  -5   0   3      370.54      367.12      8.01 o 
  -4   0   3     1033.49     1116.63     29.38 o 
  -3   0   3      102.28       84.35      3.90 o 
  -2   0   3     1145.62     1063.58     16.42 o 
  -1   0   3     2488.06     2497.54     35.30 o 
   0   0   3     3649.77     3692.65     37.74 o 
   1   0   3      261.28      270.92      6.21 o 
   2   0   3     7976.84     7420.03     74.41 o 
   3   0   3     5220.79     5001.13     53.42 o 
   4   0   3      959.56      979.03     10.35 o 
   5   0   3      266.81      201.60      4.07 o 
   6   0   3     1250.29     1281.15     17.19 o 
   7   0   3       69.94       85.77      7.76 o 
   8   0   3      460.28      452.99     17.19 o 
   9   0   3      569.88      579.00     19.17 o 
  10   0   3      183.41      170.96     42.40 o 
  -9   1   3      127.92      139.00      8.87 o 
  -8   1   3      380.88      386.18     13.24 o 
  -7   1   3      106.10      110.35      6.31 o 
  -6   1   3       89.35       86.01      4.45 o 
  -5   1   3      159.21      174.51      6.85 o 
  -4   1   3      624.70      547.47     20.88 o 
  -3   1   3      621.46      601.72      7.63 o 
  -2   1   3      535.48      504.86     10.28 o 
  -1   1   3      514.28      589.56     11.11 o 
   0   1   3      437.62      446.26      8.74 o 
   1   1   3      903.62      958.91     25.58 o 
   2   1   3      266.02      281.23      5.03 o 
   3   1   3      847.73      936.81     16.61 o 
   4   1   3      144.66      122.94      2.87 o 
   5   1   3       17.90       23.60      2.73 o 
   6   1   3      149.61      156.81      5.59 o 
   7   1   3     2128.80     2175.08     63.97 o 
   8   1   3       46.87       48.55      5.81 o 
   9   1   3      248.80      230.12      9.65 o 
  10   1   3      243.07      271.41     14.97 o 
  -9   2   3      141.57      164.26     10.74 o 
  -8   2   3      726.30      764.64     28.37 o 
  -7   2   3      993.18     1045.95     20.98 o 
  -6   2   3      501.85      532.79     12.64 o 
  -5   2   3     1423.13     1445.40     23.88 o 
  -4   2   3     1029.63      965.64     14.92 o 
  -3   2   3      654.35      571.13      6.79 o 
  -2   2   3        5.40        6.50      1.63 o 
  -1   2   3      319.71      290.50      6.89 o 
   0   2   3     1418.35     1434.29     22.78 o 
   1   2   3     2747.86     2714.04     40.74 o 
   2   2   3     1124.32      949.60     16.82 o 
   3   2   3     1012.57      861.79     10.70 o 
   4   2   3     3592.00     3547.45     37.63 o 
   5   2   3     2368.07     2328.21     28.55 o 
   6   2   3        3.68        3.22      0.88 o 
   7   2   3        3.17        2.56      2.36 o 
   8   2   3      263.88      255.78     22.90 o 
   9   2   3      247.32      268.84      7.95 o 
  10   2   3      115.90      113.08     14.33 o 
  -9   3   3       86.09       84.22      9.78 o 
  -8   3   3       48.57       51.46      4.49 o 
  -7   3   3      252.22      235.80      8.75 o 
  -6   3   3        2.99        2.94      1.65 o 
  -5   3   3      336.85      317.39      8.21 o 
  -4   3   3        3.39        4.08      1.17 o 
  -3   3   3        7.11        4.74      1.00 o 
  -2   3   3       21.33       23.52      1.45 o 
  -1   3   3       21.64       17.13      1.66 o 
   0   3   3       10.87        9.32      1.12 o 
   1   3   3       89.73       85.45      2.42 o 
   2   3   3       35.20       27.14      4.98 o 
   3   3   3        1.71        1.99      0.43 o 
   4   3   3      777.84      701.00     13.87 o 
   5   3   3      381.70      344.35     11.10 o 
   6   3   3     1196.00     1187.79     20.86 o 
   7   3   3       43.91       44.65      7.44 o 
   8   3   3       88.67       73.67     14.33 o 
   9   3   3       71.41       74.81      7.90 o 
  10   3   3      167.81      180.24     21.26 o 
  -8   4   3      264.08      283.28     23.17 o 
  -7   4   3      124.92      120.73     10.09 o 
  -6   4   3       66.20       62.12      6.01 o 
  -5   4   3      168.19      166.53      6.07 o 
  -4   4   3     3507.63     3550.39     47.07 o 
  -3   4   3      903.09      930.73     11.04 o 
  -2   4   3      379.75      333.38      6.51 o 
  -1   4   3      348.18      280.12      5.90 o 
   0   4   3     6315.27     6583.10     54.28 o 
   1   4   3     3427.60     3393.23     52.66 o 
   2   4   3     2674.84     2689.15     40.92 o 
   3   4   3     1238.19     1198.36     39.37 o 
   4   4   3      352.09      308.62     12.12 o 
   5   4   3      362.54      333.92     11.39 o 
   6   4   3       61.67       67.19      6.90 o 
   7   4   3       54.37       44.72      5.29 o 
   8   4   3        4.68        7.28      1.53 o 
   9   4   3       42.14       49.09      8.93 o 
  10   4   3       18.71       18.77      4.98 o 
  -8   5   3      194.93      235.25     23.94 o 
  -7   5   3        1.46        5.09      2.85 o 
  -6   5   3        0.31        1.54      1.99 o 
  -5   5   3        2.17        4.18      1.71 o 
  -4   5   3      263.22      266.43      7.51 o 
  -3   5   3      440.24      428.61      8.03 o 
  -2   5   3      616.53      634.25      9.76 o 
  -1   5   3       80.00       83.21      3.41 o 
   0   5   3       17.40       11.50      1.34 o 
   1   5   3        3.20        5.55      1.42 o 
   2   5   3      530.22      531.23      9.77 o 
   3   5   3        5.65        6.24      2.18 o 
   4   5   3      156.94      149.28     13.33 o 
   5   5   3      301.19      300.68      8.31 o 
   6   5   3      733.36      754.88     21.79 o 
   7   5   3      303.68      295.78      8.26 o 
   8   5   3       83.78       80.67     14.37 o 
   9   5   3      239.25      256.76     34.53 o 
  -7   6   3      154.99      162.28     17.44 o 
  -6   6   3      178.29      171.24     13.88 o 
  -5   6   3       41.47       38.79      4.41 o 
  -4   6   3      931.11     1021.21     21.97 o 
  -3   6   3       46.13       53.70      3.80 o 
  -2   6   3      558.51      578.24     11.09 o 
  -1   6   3      175.12      168.54      6.51 o 
   0   6   3       32.34       29.43      3.06 o 
   1   6   3       74.12       76.95     10.11 o 
   2   6   3      207.09      192.15      7.35 o 
   3   6   3      499.29      497.93     11.07 o 
   4   6   3      133.91      137.11      7.14 o 
   5   6   3       64.44       57.64      6.02 o 
   6   6   3       79.70       79.64      7.96 o 
   7   6   3       72.48       66.07      5.05 o 
   8   6   3       96.95       86.49     11.36 o 
   9   6   3       25.57       23.82      5.13 o 
  -6   7   3       61.33       49.82     15.32 o 
  -5   7   3        7.77        5.68      3.03 o 
  -4   7   3      390.94      423.07     14.95 o 
  -3   7   3      146.81      165.35     17.12 o 
  -2   7   3      520.56      532.68     14.57 o 
  -1   7   3      329.88      303.87      9.11 o 
   0   7   3       12.90        8.60      1.56 o 
   1   7   3       25.23       17.52      3.13 o 
   2   7   3      582.61      599.80     21.28 o 
   3   7   3      482.32      494.68     14.75 o 
   4   7   3       18.53       16.98      3.32 o 
   5   7   3       63.91       70.79      6.67 o 
   6   7   3      765.98      790.73     29.85 o 
   7   7   3      473.85      453.54     12.16 o 
   8   7   3      139.85      154.55     32.23 o 
  -5   8   3       18.14       27.32      4.97 o 
  -4   8   3      155.04      168.53     12.10 o 
  -3   8   3      192.11      196.26      9.94 o 
  -2   8   3      287.92      284.24     12.70 o 
  -1   8   3       59.85       57.02      7.88 o 
   0   8   3       90.84       97.15      6.45 o 
   1   8   3        5.32        2.21      1.46 o 
   2   8   3      149.28      137.06      8.13 o 
   3   8   3      210.09      203.65     19.62 o 
   4   8   3      119.45      115.26      9.64 o 
   5   8   3       35.51       38.52      3.45 o 
   6   8   3        6.68        5.24      2.49 o 
   7   8   3       92.79       77.56     14.03 o 
   8   8   3        0.02        2.97      2.35 o 
  -4   9   3       55.69       50.60      7.37 o 
  -3   9   3      124.62      135.82     14.20 o 
  -2   9   3       47.71       74.26      9.36 o 
  -1   9   3      160.19      137.26     18.75 o 
   0   9   3      470.66      462.85     21.51 o 
   1   9   3      246.88      265.50     15.55 o 
   2   9   3      234.86      224.61      8.65 o 
   3   9   3       72.98       69.76      8.30 o 
   4   9   3      252.26      260.22     16.02 o 
   5   9   3      144.57      141.06     16.69 o 
   6   9   3      249.72      257.54     14.66 o 
  -1  10   3       25.99       18.67      5.75 o 
   0  10   3        0.10        8.12      6.71 o 
   1  10   3        4.71        6.44      4.11 o 
   2  10   3       40.25       37.77      9.82 o 
   3  10   3       87.82       63.69      9.41 o 
   4  10   3       18.57       18.75      6.83 o 
   5  10   3        0.78        2.72      1.74 o 
  -2 -10   4       54.65       69.81      8.28 o 
  -1 -10   4       25.61       33.78      6.69 o 
  -5  -9   4        2.17        3.32      2.46 o 
  -4  -9   4       64.51       64.33      7.19 o 
  -3  -9   4        5.49        0.41      2.99 o 
  -2  -9   4        0.18        4.82      3.84 o 
  -1  -9   4       43.54       41.14      7.10 o 
   0  -9   4        8.18       10.28      5.59 o 
   1  -9   4        4.78       11.79      5.84 o 
   2  -9   4        1.32        8.70      4.82 o 
   3  -9   4        0.60        5.05      4.57 o 
  -7  -8   4       71.83       84.49     18.58 o 
  -6  -8   4      131.54      145.92     13.85 o 
  -5  -8   4       67.05       72.84      5.54 o 
  -4  -8   4      102.03      101.06      5.49 o 
  -3  -8   4      127.24      133.71     17.44 o 
  -2  -8   4        1.46       10.76      5.13 o 
  -1  -8   4      164.86      174.63     12.15 o 
   0  -8   4      232.47      240.94     14.47 o 
   1  -8   4      198.41      207.30     13.08 o 
   2  -8   4       49.02       52.20      7.47 o 
   3  -8   4       26.76       31.94      6.54 o 
   4  -8   4      258.08      251.18     18.48 o 
  -8  -7   4       38.75       29.38      6.50 o 
  -7  -7   4        5.29        4.63      3.36 o 
  -6  -7   4       12.10        7.78      2.19 o 
  -5  -7   4        2.95        3.54      1.86 o 
  -4  -7   4       25.59       22.53      2.72 o 
  -3  -7   4        0.04        0.44      2.20 o 
  -2  -7   4       39.51       42.32      3.37 o 
  -1  -7   4       44.64       42.29      2.95 o 
   0  -7   4       13.00       17.46      5.00 o 
   1  -7   4       68.51       76.91      7.10 o 
   2  -7   4      105.39      121.29      9.95 o 
   3  -7   4      329.71      331.03     16.58 o 
   4  -7   4      131.36      129.29     16.23 o 
   5  -7   4      101.32      131.79     21.16 o 
   6  -7   4      147.04      150.84      9.91 o 
  -8  -6   4      427.49      426.72     31.69 o 
  -7  -6   4       70.21       79.13      7.23 o 
  -6  -6   4      154.56      160.91     18.72 o 
  -5  -6   4      108.12      106.87      6.61 o 
  -4  -6   4      526.81      573.65     17.97 o 
  -3  -6   4      128.27      120.93      6.29 o 
  -2  -6   4      632.81      666.64     14.83 o 
  -1  -6   4      253.12      250.78      5.84 o 
   0  -6   4      263.36      261.43     10.44 o 
   1  -6   4      403.82      421.19     16.61 o 
   2  -6   4     1432.17     1572.80     55.82 o 
   3  -6   4       88.81       85.18     11.22 o 
   4  -6   4       26.46       25.38      3.45 o 
   5  -6   4      133.55      124.05      9.38 o 
   6  -6   4        7.46        7.41      2.89 o 
   7  -6   4       25.88       18.50      5.09 o 
  -9  -5   4       13.87        5.54      2.92 o 
  -8  -5   4       36.86       24.91      3.58 o 
  -7  -5   4        9.94        8.89      2.33 o 
  -6  -5   4       11.02        6.33      3.39 o 
  -5  -5   4        0.24        0.53      1.33 o 
  -4  -5   4       27.56       28.35      2.58 o 
  -3  -5   4      183.16      198.37      6.08 o 
  -2  -5   4      165.49      148.31      5.69 o 
  -1  -5   4      176.42      165.01      4.60 o 
   0  -5   4       37.07       34.00      2.90 o 
   1  -5   4      271.48      275.51     11.32 o 
   2  -5   4      448.24      427.65     12.32 o 
   3  -5   4      432.90      476.36     15.90 o 
   4  -5   4        4.92        4.87      3.19 o 
   5  -5   4      322.81      341.57     14.28 o 
   6  -5   4      156.73      169.47      9.29 o 
   7  -5   4      240.32      276.41     17.62 o 
   8  -5   4       59.16       47.70     10.49 o 
  -9  -4   4      140.55      147.31      9.80 o 
  -8  -4   4       41.71       44.34      9.63 o 
  -7  -4   4      455.76      479.00     20.68 o 
  -6  -4   4      470.45      478.32     22.84 o 
  -5  -4   4      207.22      210.82      6.81 o 
  -4  -4   4      106.30      112.81      5.58 o 
  -3  -4   4       40.06       34.61      7.94 o 
  -2  -4   4      126.29      122.28      6.84 o 
  -1  -4   4      581.16      627.67     12.76 o 
   0  -4   4      668.97      721.72     14.42 o 
   1  -4   4      525.37      467.65     27.14 o 
   2  -4   4      926.85      953.58     18.30 o 
   3  -4   4       74.09       67.97      4.84 o 
   4  -4   4       68.47       71.93      5.33 o 
   5  -4   4      179.77      177.15     11.75 o 
   6  -4   4       26.31       21.06      3.11 o 
   7  -4   4       53.30       50.37      5.21 o 
   8  -4   4       33.39       25.83      6.27 o 
  -9  -3   4      138.49      142.75     16.41 o 
  -8  -3   4        1.20        0.95      2.48 o 
  -7  -3   4      160.51      156.80      9.12 o 
  -6  -3   4       32.20       31.38      4.90 o 
  -5  -3   4       33.09       29.95      2.10 o 
  -4  -3   4      414.95      430.79     16.76 o 
  -3  -3   4     3505.62     3686.78     54.40 o 
  -2  -3   4     3237.31     3485.13     37.38 o 
  -1  -3   4      953.71     1139.92     14.50 o 
   0  -3   4       36.05       29.67      3.42 o 
   1  -3   4      635.71      615.76      8.46 o 
   2  -3   4     2128.89     2288.60     40.99 o 
   3  -3   4       75.48       69.35      4.57 o 
   4  -3   4      272.71      251.27     10.09 o 
   5  -3   4      684.37      694.40     17.36 o 
   6  -3   4      333.30      363.36     12.59 o 
   7  -3   4      560.26      606.36     18.56 o 
   8  -3   4      315.94      325.76     43.59 o 
   9  -3   4      200.47      214.42     40.18 o 
 -10  -2   4       45.33       45.35      4.81 o 
  -9  -2   4       13.84       10.74      4.92 o 
  -8  -2   4      228.24      251.30     21.52 o 
  -7  -2   4      143.95      146.39     13.06 o 
  -6  -2   4      246.17      264.73     10.11 o 
  -5  -2   4      365.84      373.89     12.69 o 
  -4  -2   4      726.99      746.78     14.64 o 
  -3  -2   4       66.31       72.72      2.61 o 
  -2  -2   4     2085.12     2287.70     25.24 o 
  -1  -2   4      670.29      699.85     16.44 o 
   0  -2   4        1.23        2.33      1.19 o 
   1  -2   4       27.21       20.99      1.26 o 
   2  -2   4     1151.25     1224.44     12.26 o 
   3  -2   4       50.73       43.58      2.65 o 
   4  -2   4      760.27      771.06      9.13 o 
   5  -2   4      375.40      397.69      7.01 o 
   6  -2   4      290.14      254.96      8.49 o 
   7  -2   4      167.65      151.04      4.69 o 
   8  -2   4      158.26      173.70     30.94 o 
   9  -2   4       35.32       43.02      8.70 o 
 -10  -1   4       39.88       35.00      4.51 o 
  -9  -1   4       26.24       24.87      4.57 o 
  -8  -1   4       30.76       22.07      3.56 o 
  -7  -1   4       25.60       25.29      4.48 o 
  -6  -1   4       38.06       29.79      3.05 o 
  -5  -1   4      485.83      472.86     13.17 o 
  -4  -1   4     1763.52     1861.39     96.26 o 
  -3  -1   4      220.44      199.71      4.74 o 
  -2  -1   4     1434.22     1421.34     16.83 o 
  -1  -1   4    14171.67    13932.21    129.10 o 
   0  -1   4     1065.98     1124.71     19.38 o 
   1  -1   4      195.11      175.77      8.16 o 
   2  -1   4       76.65       64.57      2.08 o 
   3  -1   4     3409.05     3544.31     30.66 o 
   4  -1   4      676.07      593.97     18.47 o 
   5  -1   4     1493.51     1481.86     19.63 o 
   6  -1   4     1300.69     1341.39     20.98 o 
   7  -1   4        3.10        1.07      0.77 o 
   8  -1   4      658.99      623.52     21.42 o 
   9  -1   4      126.30      128.78     29.13 o 
  10  -1   4      201.22      200.67     30.88 o 
  -9   0   4        0.49        3.27      3.04 o 
  -8   0   4       27.85       32.29      3.98 o 
  -7   0   4       82.09       76.34      5.65 o 
  -6   0   4       47.75       47.66      5.11 o 
  -5   0   4      462.89      508.05     15.14 o 
  -4   0   4      107.03      104.49      5.92 o 
  -3   0   4      459.70      509.40     11.30 o 
  -2   0   4       10.78       12.37      1.23 o 
  -1   0   4       14.03       17.39      1.66 o 
   0   0   4      210.62      194.86      3.91 o 
   1   0   4       66.87       67.08      2.68 o 
   2   0   4      806.79      832.69      8.61 o 
   3   0   4      737.51      780.39      8.98 o 
   4   0   4        0.71        2.13      0.83 o 
   5   0   4       25.57       27.12      3.15 o 
   6   0   4      174.15      176.80      5.14 o 
   7   0   4      313.39      328.87      8.25 o 
   8   0   4      238.77      216.63     13.08 o 
   9   0   4      162.91      149.43      8.72 o 
  10   0   4       70.99       53.89     15.62 o 
  -9   1   4      299.91      333.90     19.61 o 
  -8   1   4       68.78       83.83      5.41 o 
  -7   1   4      224.65      224.35      8.55 o 
  -6   1   4      547.43      551.10     13.22 o 
  -5   1   4      998.42     1018.87     19.08 o 
  -4   1   4      801.55      736.22     25.19 o 
  -3   1   4      805.51      706.34     13.89 o 
  -2   1   4      593.48      545.18     11.50 o 
  -1   1   4     1099.72     1134.66     19.58 o 
   0   1   4      329.01      360.11      8.28 o 
   1   1   4       23.50       44.95      1.85 o 
   2   1   4      556.22      722.05     10.32 o 
   3   1   4       90.44      139.49      2.74 o 
   4   1   4     3148.57     3135.41     62.65 o 
   5   1   4     1615.59     1568.99     21.89 o 
   6   1   4     1080.52     1104.20     31.83 o 
   7   1   4      236.46      215.04     12.01 o 
   8   1   4      390.10      381.28     12.18 o 
   9   1   4      226.29      223.68      8.96 o 
  10   1   4       62.14       59.34      7.17 o 
  -9   2   4       30.35       33.19      4.26 o 
  -8   2   4       46.48       42.68      4.17 o 
  -7   2   4      335.29      345.44     22.22 o 
  -6   2   4       35.44       33.78      2.97 o 
  -5   2   4        1.77        1.89      1.96 o 
  -4   2   4      125.69      118.59      3.96 o 
  -3   2   4      442.93      446.46      9.44 o 
  -2   2   4        3.02        2.10      1.39 o 
  -1   2   4      520.38      558.74     11.96 o 
   0   2   4      977.99      947.63     16.78 o 
   1   2   4     2001.05     1827.13     29.17 o 
   2   2   4     6761.73     6969.20    100.79 o 
   3   2   4       62.30       39.21      5.56 o 
   4   2   4      591.61      561.09     11.22 o 
   5   2   4       10.58       11.53      1.70 o 
   6   2   4     2634.62     2632.22     40.17 o 
   7   2   4       98.03       96.71      9.36 o 
   8   2   4      328.08      321.57     12.29 o 
   9   2   4      125.15      127.04      9.89 o 
  10   2   4      253.96      268.26     16.36 o 
  -9   3   4      189.59      184.50     14.64 o 
  -8   3   4      216.33      220.84     12.04 o 
  -7   3   4      224.00      234.62      9.19 o 
  -6   3   4        9.21        8.17      2.12 o 
  -5   3   4     1616.95     1642.40     30.23 o 
  -4   3   4       99.69      104.37      3.76 o 
  -3   3   4      864.24      841.22     13.50 o 
  -2   3   4      346.39      276.74      5.64 o 
  -1   3   4     5183.31     5319.87     44.55 o 
   0   3   4      104.89       73.28      3.47 o 
   1   3   4     1732.42     1808.29     29.07 o 
   2   3   4     3020.15     3308.87     50.19 o 
   3   3   4      223.28      326.49      8.80 o 
   4   3   4       77.73       73.34      6.44 o 
   5   3   4      437.16      399.84     14.28 o 
   6   3   4      619.47      597.77     13.45 o 
   7   3   4      201.99      189.23      8.55 o 
   8   3   4       30.53       25.10      5.90 o 
   9   3   4        4.56        1.14      1.35 o 
  10   3   4        0.49       -0.14      2.35 o 
  -8   4   4        1.73        2.66      1.99 o 
  -7   4   4        0.76        0.86      2.04 o 
  -6   4   4       67.63       65.33      3.69 o 
  -5   4   4       11.74       10.45      1.45 o 
  -4   4   4      237.74      226.43      5.62 o 
  -3   4   4       41.99       42.92      2.36 o 
  -2   4   4      136.20      129.17      3.47 o 
  -1   4   4     1803.32     1849.79     26.62 o 
   0   4   4     1040.61      974.22     14.76 o 
   1   4   4     4259.69     4369.57     46.53 o 
   2   4   4     4946.14     5170.94     95.68 o 
   3   4   4      918.53      758.67     24.52 o 
   4   4   4      784.23      735.02     16.63 o 
   5   4   4     1621.93     1708.54     39.18 o 
   6   4   4      947.52      911.96     31.70 o 
   7   4   4        5.08        2.49      0.84 o 
   8   4   4      233.92      244.36     28.01 o 
   9   4   4      696.38      702.81     37.69 o 
  10   4   4      487.53      514.45     18.81 o 
  -8   5   4      260.90      261.08     14.58 o 
  -7   5   4      510.76      552.93     58.89 o 
  -6   5   4      138.27      142.99     10.57 o 
  -5   5   4       70.58       62.96      3.11 o 
  -4   5   4       50.70       54.63      3.78 o 
  -3   5   4      508.15      534.64      9.63 o 
  -2   5   4      577.72      635.25     10.19 o 
  -1   5   4       60.72       48.55      3.34 o 
   0   5   4       98.27       98.36      4.14 o 
   1   5   4      246.02      211.88     17.53 o 
   2   5   4      255.87      225.17      8.39 o 
   3   5   4      931.21      957.01     14.91 o 
   4   5   4       13.96       17.54      2.45 o 
   5   5   4       35.31       35.06      4.37 o 
   6   5   4        0.10        3.80      2.84 o 
   7   5   4      366.69      333.11     11.30 o 
   8   5   4        7.91       10.99      3.57 o 
   9   5   4       10.43        4.49      3.57 o 
  -7   6   4      181.19      172.56     29.03 o 
  -6   6   4       53.46       47.32     14.02 o 
  -5   6   4      627.93      586.12     19.87 o 
  -4   6   4      230.06      228.21     11.26 o 
  -3   6   4      217.32      232.03      9.26 o 
  -2   6   4      400.57      384.70      8.96 o 
  -1   6   4      185.40      199.83      7.85 o 
   0   6   4      978.61      947.60     20.28 o 
   1   6   4      301.22      292.64      8.87 o 
   2   6   4     1118.04     1128.93     28.29 o 
   3   6   4      316.84      317.33     10.99 o 
   4   6   4      149.92      142.06      5.66 o 
   5   6   4      344.05      356.49     12.23 o 
   6   6   4      340.68      326.48     11.11 o 
   7   6   4      600.81      595.32     19.64 o 
   8   6   4      189.25      198.89     38.81 o 
   9   6   4      162.03      155.94     12.19 o 
  -6   7   4        1.84        5.29      3.76 o 
  -5   7   4        7.39        6.50      5.28 o 
  -4   7   4        4.22        5.71      1.71 o 
  -3   7   4        0.55        3.10      1.72 o 
  -2   7   4        4.49        5.67      1.48 o 
  -1   7   4        0.30        1.25      1.24 o 
   0   7   4       57.05       54.09      3.93 o 
   1   7   4      493.25      485.33     14.13 o 
   2   7   4      250.97      228.76     11.05 o 
   3   7   4      471.46      464.13     18.32 o 
   4   7   4       18.41       17.26      3.10 o 
   5   7   4        0.76        0.59      3.62 o 
   6   7   4        0.90        2.12      0.99 o 
   7   7   4      249.23      221.73      9.24 o 
   8   7   4        1.99        5.69      1.95 o 
  -5   8   4       65.72       55.38      6.05 o 
  -4   8   4      311.58      351.51     19.45 o 
  -3   8   4      244.25      248.62     20.51 o 
  -2   8   4      314.09      320.26     24.23 o 
  -1   8   4      660.37      657.65     18.96 o 
   0   8   4       84.19       95.88     12.37 o 
   1   8   4      274.50      271.68     11.52 o 
   2   8   4      951.95      977.78     45.31 o 
   3   8   4     1325.44     1394.11     36.14 o 
   4   8   4       68.33       70.00      4.51 o 
   5   8   4      135.83      137.22      8.52 o 
   6   8   4      232.46      224.68     16.85 o 
   7   8   4       61.96       60.43      4.43 o 
   8   8   4       98.11       94.73     18.19 o 
  -3   9   4        0.50        2.04      4.15 o 
  -2   9   4        1.98        8.31      4.63 o 
  -1   9   4        0.75        2.35      3.90 o 
   0   9   4       48.74       38.83      6.38 o 
   1   9   4        4.41        2.50      1.45 o 
   2   9   4        0.57        5.68      2.84 o 
   3   9   4      287.27      279.39     15.42 o 
   4   9   4        6.47        5.29      1.93 o 
   5   9   4      122.50      120.08     20.05 o 
   6   9   4       70.64       80.42     10.80 o 
  -1  10   4      144.49      156.24     11.30 o 
   0  10   4       14.85        7.43      2.49 o 
   1  10   4        4.08        6.46      4.28 o 
   2  10   4      140.20      128.26     16.69 o 
   3  10   4      186.47      182.31     27.78 o 
   4  10   4      114.73      122.24     20.62 o 
  -5  -9   5       14.52        7.29      3.38 o 
  -4  -9   5      118.92      116.68      9.12 o 
  -3  -9   5       11.82       12.69      4.21 o 
  -2  -9   5       30.26       33.81      6.27 o 
  -1  -9   5       76.26       81.77     14.60 o 
   0  -9   5      100.70      105.88      9.16 o 
   1  -9   5       16.70       17.55      6.27 o 
   2  -9   5        0.69        3.90      4.48 o 
  -6  -8   5        1.96       -0.31      3.03 o 
  -5  -8   5       28.93       28.75      4.03 o 
  -4  -8   5       23.66       28.89      3.93 o 
  -3  -8   5       12.30       11.87      3.05 o 
  -2  -8   5        0.49        0.68      3.32 o 
  -1  -8   5       12.58       11.21      5.65 o 
   0  -8   5       38.97       41.99      6.75 o 
   1  -8   5      109.03      121.70      9.41 o 
   2  -8   5       69.84       76.83     18.17 o 
   3  -8   5       75.59       77.54      8.12 o 
   4  -8   5       53.21       52.26     13.58 o 
  -7  -7   5       51.11       53.53      6.96 o 
  -6  -7   5       36.66       38.31      5.34 o 
  -5  -7   5      124.76      113.16      8.02 o 
  -4  -7   5      116.05      127.78      9.72 o 
  -3  -7   5      258.50      276.56     13.30 o 
  -2  -7   5      341.50      356.72      9.73 o 
  -1  -7   5       14.96       23.07      4.92 o 
   0  -7   5      174.77      210.47     11.86 o 
   1  -7   5      191.65      230.16     13.87 o 
   2  -7   5      224.01      242.99     14.66 o 
   3  -7   5      101.01       83.95      8.02 o 
   4  -7   5       49.96       59.44      6.90 o 
   5  -7   5        7.61        5.22      2.89 o 
   6  -7   5        8.87       10.05      4.32 o 
  -8  -6   5        2.49        8.08      5.88 o 
  -7  -6   5       51.72       50.89      6.91 o 
  -6  -6   5       41.88       54.15      6.62 o 
  -5  -6   5        8.97        7.68      2.01 o 
  -4  -6   5       32.00       29.16      5.20 o 
  -3  -6   5       53.19       54.77      4.18 o 
  -2  -6   5       19.10       19.08      2.24 o 
  -1  -6   5      777.75      809.07     26.19 o 
   0  -6   5      140.13      123.68      7.93 o 
   1  -6   5      605.35      620.16     27.10 o 
   2  -6   5      232.83      259.69     15.49 o 
   3  -6   5      992.78     1061.05     31.75 o 
   4  -6   5      250.49      284.96     22.72 o 
   5  -6   5      273.11      302.17     10.78 o 
   6  -6   5      176.75      198.85     19.06 o 
   7  -6   5       39.49       40.78     10.88 o 
  -9  -5   5        0.59       -2.25      2.36 o 
  -8  -5   5      250.66      263.96     21.37 o 
  -7  -5   5       86.87       90.45      8.14 o 
  -6  -5   5       54.87       53.37      5.50 o 
  -5  -5   5        1.20        3.17      1.69 o 
  -4  -5   5      182.69      187.78     17.92 o 
  -3  -5   5      253.66      264.32     12.77 o 
  -2  -5   5      425.88      451.34      9.93 o 
  -1  -5   5      153.39      144.94      4.36 o 
   0  -5   5      162.35      156.99      4.71 o 
   1  -5   5      111.00      128.16     25.19 o 
   2  -5   5      620.10      673.70     20.79 o 
   3  -5   5       20.09       23.63      2.67 o 
   4  -5   5       47.38       42.34      6.41 o 
   5  -5   5      251.43      248.28     11.29 o 
   6  -5   5       42.16       48.13      7.47 o 
   7  -5   5       29.98       32.39      4.53 o 
  -9  -4   5       70.76       69.77     15.42 o 
  -8  -4   5       87.00       65.14      6.37 o 
  -7  -4   5      144.65      158.60     11.44 o 
  -6  -4   5      257.92      263.20     14.64 o 
  -5  -4   5      277.21      287.36      6.55 o 
  -4  -4   5       37.21       38.13      3.04 o 
  -3  -4   5      603.54      617.64     12.07 o 
  -2  -4   5      246.95      242.06      6.48 o 
  -1  -4   5     1058.74     1035.31     14.96 o 
   0  -4   5       26.45       21.98      1.83 o 
   2  -4   5     1140.59     1184.35     32.81 o 
   3  -4   5      678.57      702.87     14.94 o 
   4  -4   5      286.10      286.11      9.41 o 
   5  -4   5      503.42      553.29     23.13 o 
   6  -4   5      407.12      429.39     15.45 o 
   7  -4   5      200.45      214.68      9.53 o 
   8  -4   5      211.70      200.53     28.47 o 
  -9  -3   5      190.27      166.15     32.13 o 
  -8  -3   5       10.94       12.11      3.21 o 
  -7  -3   5       35.52       37.38      5.67 o 
  -6  -3   5      130.33      136.20      7.66 o 
  -5  -3   5       35.62       41.11      3.46 o 
  -4  -3   5       33.79       37.62      2.44 o 
  -3  -3   5      396.58      400.89      7.67 o 
  -2  -3   5     1067.18     1254.62     23.15 o 
  -1  -3   5     1619.45     1877.31     33.79 o 
   0  -3   5      103.53      125.27      3.59 o 
   1  -3   5       27.00       27.16      2.32 o 
   2  -3   5       68.17       83.09      4.43 o 
   3  -3   5       20.44       23.20      2.85 o 
   4  -3   5       12.94       25.60      6.29 o 
   5  -3   5      212.23      207.33      7.43 o 
   6  -3   5      363.38      357.53     10.63 o 
   7  -3   5       69.38       63.19      7.65 o 
   8  -3   5       68.82       58.37     10.88 o 
   9  -3   5      135.99      136.59     34.74 o 
  -9  -2   5       77.57       70.39      5.42 o 
  -8  -2   5       87.30       88.28      5.72 o 
  -7  -2   5      115.54      104.07      8.06 o 
  -6  -2   5      303.59      329.41     15.53 o 
  -5  -2   5      772.39      843.39     23.19 o 
  -4  -2   5       33.92       36.08      5.40 o 
  -3  -2   5      100.36       84.35      3.42 o 
  -2  -2   5     4130.00     4424.18     46.27 o 
  -1  -2   5     7097.56     7376.84     74.31 o 
   0  -2   5     1501.33     1385.40     16.69 o 
   1  -2   5     1998.27     1958.73     32.43 o 
   2  -2   5     4190.98     4264.32     36.55 o 
   3  -2   5     3363.31     3501.92     48.51 o 
   4  -2   5      873.65      801.26     13.74 o 
   5  -2   5      685.81      677.87     20.04 o 
   6  -2   5        3.41        8.52      1.29 o 
   7  -2   5      442.06      470.05     23.28 o 
   8  -2   5      169.93      158.08     35.36 o 
   9  -2   5       93.45      102.45     23.05 o 
  -9  -1   5        4.15        2.79      2.74 o 
  -8  -1   5        2.06       10.05      3.75 o 
  -7  -1   5       13.25        5.60      2.40 o 
  -6  -1   5      199.62      194.40      8.39 o 
  -5  -1   5        7.27       10.26      2.43 o 
  -4  -1   5      196.82      172.98      4.24 o 
  -3  -1   5      465.38      473.58      8.94 o 
  -2  -1   5       32.65       21.85      2.32 o 
  -1  -1   5      218.63      220.80      4.60 o 
   0  -1   5       78.45       92.67      2.98 o 
   1  -1   5       90.07       88.79      3.44 o 
   2  -1   5      426.77      432.12     22.26 o 
   3  -1   5     1085.22     1080.56     11.70 o 
   4  -1   5      163.38      152.95      3.55 o 
   5  -1   5      731.11      747.61     13.92 o 
   6  -1   5       54.49       54.27      7.30 o 
   7  -1   5     1317.75     1361.07     22.15 o 
   8  -1   5      325.68      297.37     19.12 o 
   9  -1   5      178.78      178.41     36.78 o 
  -9   0   5       86.50       89.52      5.98 o 
  -8   0   5       33.83       42.10      5.49 o 
  -7   0   5      390.32      411.34     11.49 o 
  -6   0   5      608.87      638.08     15.08 o 
  -5   0   5      376.87      396.01     13.12 o 
  -4   0   5      798.43      780.34     17.21 o 
  -3   0   5     2702.94     2753.94     43.73 o 
  -2   0   5      803.17      752.56      9.44 o 
  -1   0   5     2007.89     2142.06     24.41 o 
   0   0   5      136.93      108.89      3.68 o 
   1   0   5     2632.39     2545.13     27.90 o 
   2   0   5     2529.27     2569.69     36.66 o 
   3   0   5     1556.26     1520.57     14.84 o 
   4   0   5      286.40      256.98      5.32 o 
   5   0   5       76.63       74.90      3.53 o 
   6   0   5     2286.07     2378.43     31.47 o 
   7   0   5      799.78      818.76     19.35 o 
   8   0   5      451.38      460.93     17.44 o 
   9   0   5        3.36        0.74      1.93 o 
  10   0   5      103.49       80.69     17.01 o 
  -9   1   5       22.26       28.52      6.29 o 
  -8   1   5        0.44        4.59      2.48 o 
  -7   1   5      419.37      441.28     18.84 o 
  -6   1   5      135.81      153.48      6.82 o 
  -5   1   5       92.60       93.33      4.65 o 
  -4   1   5     1093.67     1058.78     22.71 o 
  -3   1   5     2490.38     2599.39     63.52 o 
  -2   1   5      761.05      752.58     14.45 o 
  -1   1   5       39.72       30.63      2.80 o 
   0   1   5      516.15      540.66      7.94 o 
   1   1   5       17.82       14.74      2.06 o 
   2   1   5      535.59      647.22      9.42 o 
   3   1   5     1355.77     1453.87     14.17 o 
   4   1   5     1156.92     1089.14     17.40 o 
   5   1   5     1474.92     1478.44     15.76 o 
   6   1   5        5.86        8.82      1.38 o 
   7   1   5      639.04      648.29     19.50 o 
   8   1   5      703.91      687.67     25.09 o 
   9   1   5      503.10      487.53     14.63 o 
  10   1   5       29.32       23.80      3.63 o 
  -9   2   5      199.47      203.32      8.32 o 
  -8   2   5      240.71      254.29      8.56 o 
  -7   2   5       51.36       63.47      4.54 o 
  -6   2   5      309.53      326.82     11.74 o 
  -5   2   5     3099.43     3226.29     49.04 o 
  -4   2   5      373.26      374.91      5.77 o 
  -3   2   5      218.60      193.73      5.40 o 
  -2   2   5     1031.22     1034.84     19.41 o 
  -1   2   5     4147.26     4441.13     65.68 o 
   0   2   5        5.36        3.20      1.79 o 
   1   2   5     1468.30     1554.58     25.87 o 
   2   2   5     1220.39     1285.39     22.51 o 
   3   2   5        1.65        3.24      1.58 o 
   4   2   5      252.62      249.69      6.82 o 
   5   2   5     1488.81     1506.31     19.24 o 
   6   2   5      114.72      117.12      8.06 o 
   7   2   5        4.99        3.93      1.44 o 
   8   2   5       15.54       13.66      2.39 o 
   9   2   5       56.70       60.43      9.03 o 
  10   2   5        0.00        1.23      1.39 o 
  -8   3   5       43.95       44.04      9.54 o 
  -7   3   5        3.89        3.41      2.55 o 
  -6   3   5        2.09        2.46      2.55 o 
  -5   3   5      651.87      651.02     19.41 o 
  -4   3   5     1418.89     1377.97     18.63 o 
  -3   3   5        8.87        8.75      1.38 o 
  -2   3   5       24.49       15.21      2.10 o 
  -1   3   5     2088.15     2224.02     35.69 o 
   0   3   5     2545.57     2568.39     39.93 o 
   1   3   5     2761.50     2904.16     44.67 o 
   2   3   5     2752.10     2863.34     46.37 o 
   3   3   5      858.05      847.15     24.98 o 
   4   3   5     1940.10     2012.28     23.33 o 
   5   3   5     3174.29     3224.00     46.71 o 
   6   3   5     1339.77     1309.12     33.22 o 
   7   3   5        8.75        8.44      2.00 o 
   8   3   5      275.31      264.96     11.78 o 
   9   3   5      305.23      323.68     22.65 o 
  10   3   5       62.09       61.80      6.35 o 
  -8   4   5       13.11        3.14      4.26 o 
  -7   4   5      263.18      273.27      8.03 o 
  -6   4   5        3.89        8.87      3.26 o 
  -5   4   5     1874.77     1920.25     51.64 o 
  -4   4   5      432.98      433.27      8.57 o 
  -3   4   5     1676.68     1782.95     23.10 o 
  -2   4   5        4.02        3.07      1.39 o 
  -1   4   5      791.19      862.35     14.34 o 
   0   4   5      663.15      676.92     13.08 o 
   1   4   5        3.57        2.11      0.93 o 
   2   4   5       49.68       49.92      9.51 o 
   3   4   5        9.86        6.48      1.64 o 
   4   4   5      626.38      635.01     19.19 o 
   5   4   5        4.26       -0.31      2.82 o 
   7   4   5       21.71       16.97      3.53 o 
   8   4   5        0.13       -0.23      2.85 o 
   9   4   5       18.18       21.87      3.07 o 
  10   4   5       11.06       14.51      4.88 o 
  -7   5   5      108.80       90.08     24.11 o 
  -6   5   5      150.28      142.66      6.40 o 
  -5   5   5      464.40      468.05     12.47 o 
  -4   5   5      137.22      130.02      4.65 o 
  -3   5   5      582.78      591.78     10.77 o 
  -2   5   5      463.16      462.76     12.26 o 
  -1   5   5     1040.77     1043.96     14.50 o 
   0   5   5      919.91      946.82     11.02 o 
   1   5   5      729.82      672.04     12.27 o 
   2   5   5      383.96      424.33      9.02 o 
   3   5   5      501.51      528.50     11.17 o 
   4   5   5      537.61      584.03     18.50 o 
   5   5   5      449.07      437.72     15.45 o 
   6   5   5      394.55      467.96     17.57 o 
   7   5   5      405.40      397.95     14.26 o 
   8   5   5      212.88      215.56     26.20 o 
   9   5   5       63.21       53.51      7.95 o 
  -7   6   5       17.70       16.30      5.23 o 
  -6   6   5       20.73       11.44      3.59 o 
  -5   6   5      102.26       98.53      6.09 o 
  -4   6   5        5.89        7.43      3.50 o 
  -3   6   5        5.91        4.89      1.73 o 
  -2   6   5        1.99        2.27      1.64 o 
  -1   6   5       12.15       12.65      2.15 o 
   0   6   5      201.54      192.15      8.45 o 
   1   6   5      253.36      231.32     16.86 o 
   2   6   5      236.25      241.07      9.08 o 
   3   6   5      374.52      374.51     14.22 o 
   4   6   5        3.28        4.78      2.23 o 
   5   6   5      284.20      263.43     16.83 o 
   6   6   5      188.11      172.02      9.27 o 
   7   6   5        2.32        3.65      1.59 o 
   8   6   5       51.92       58.52     10.99 o 
   9   6   5       93.41       90.10     11.15 o 
  -6   7   5       63.95       43.83     12.25 o 
  -5   7   5       40.13       35.85      4.84 o 
  -4   7   5      127.36      122.30     16.75 o 
  -3   7   5      200.10      224.65     14.22 o 
  -2   7   5     1601.10     1637.24     20.95 o 
  -1   7   5      383.65      421.61     12.77 o 
   0   7   5       67.83       79.24      9.60 o 
   1   7   5      667.26      664.73     20.77 o 
   2   7   5     1437.49     1512.29     43.54 o 
   3   7   5      467.33      480.21     15.70 o 
   4   7   5        6.23        8.74      2.33 o 
   5   7   5      272.00      272.78     13.77 o 
   6   7   5       53.62       48.77      9.80 o 
   7   7   5       66.73       56.96      7.93 o 
   8   7   5       97.96       97.51      8.37 o 
  -5   8   5       21.98       22.03      5.05 o 
  -4   8   5       22.79       18.34      5.00 o 
  -3   8   5        0.15       -0.63      2.81 o 
  -2   8   5       34.07       35.28      6.93 o 
  -1   8   5        2.84        4.02      1.66 o 
   0   8   5       36.93       33.17      4.24 o 
   1   8   5      297.17      297.75     12.29 o 
   2   8   5       23.28       25.38      5.50 o 
   3   8   5        1.44       -2.02      2.02 o 
   4   8   5      128.44      119.29     14.16 o 
   5   8   5      486.17      469.86     14.31 o 
   6   8   5      174.54      165.79     20.57 o 
   7   8   5       24.68       22.51      3.82 o 
  -3   9   5       87.61       86.05      9.55 o 
  -2   9   5      200.05      208.25     30.23 o 
  -1   9   5      894.92      954.73     28.82 o 
   0   9   5      215.26      200.90      9.86 o 
   1   9   5      118.50      106.47     16.02 o 
   2   9   5        9.32        6.35      7.09 o 
   3   9   5      344.80      318.93     16.70 o 
   4   9   5       34.61       31.63      3.99 o 
   5   9   5        0.81        2.81      1.21 o 
   6   9   5       62.76       74.37      7.02 o 
  -1  10   5       22.77       26.68      5.19 o 
   0  10   5       57.22       56.56      8.64 o 
   1  10   5        4.15        3.07      4.17 o 
   2  10   5       51.38       48.96     12.39 o 
   3  10   5       62.08       49.46      5.60 o 
   4  10   5       48.08       44.09      5.18 o 
  -4  -9   6      112.48      101.62     10.26 o 
  -3  -9   6        3.19        5.44      4.75 o 
  -2  -9   6       64.89       42.30     11.19 o 
  -1  -9   6       32.75       40.51      8.47 o 
   0  -9   6       61.03       57.56      7.60 o 
   1  -9   6        0.51        5.59      3.28 o 
   2  -9   6        4.67        9.07      6.19 o 
  -6  -8   6       33.50       31.85      6.65 o 
  -5  -8   6       37.22       31.94      5.70 o 
  -4  -8   6       29.35       32.17      4.06 o 
  -3  -8   6       97.31      102.91     10.32 o 
  -2  -8   6        6.46        4.34      2.24 o 
  -1  -8   6       49.86       46.85      6.73 o 
   0  -8   6       87.30      103.82      9.95 o 
   1  -8   6      155.73      160.97     23.78 o 
   2  -8   6       51.18       56.42      8.87 o 
   3  -8   6       20.19       13.06      6.02 o 
   4  -8   6       62.41       61.76      7.70 o 
  -7  -7   6       24.09       27.24      5.61 o 
  -6  -7   6       11.21       15.10      5.03 o 
  -5  -7   6       27.95       31.57      4.05 o 
  -4  -7   6       76.18       78.36      9.82 o 
  -3  -7   6      123.55      113.87      8.76 o 
  -2  -7   6      111.58      119.99      6.29 o 
  -1  -7   6      264.30      288.88     15.99 o 
   0  -7   6      327.61      355.00     18.02 o 
   1  -7   6      137.03      146.12     26.16 o 
   2  -7   6      117.49      138.65     10.90 o 
   3  -7   6      101.91      102.60      8.60 o 
   4  -7   6      519.08      566.69     38.69 o 
   5  -7   6       45.26       50.08      6.18 o 
  -8  -6   6       85.58       90.85      9.41 o 
  -7  -6   6        1.11       -2.06      3.07 o 
  -6  -6   6        1.00       -0.10      2.97 o 
  -5  -6   6      124.49      123.97      6.26 o 
  -4  -6   6      117.09      103.64      6.10 o 
  -3  -6   6      120.93      119.74     10.23 o 
  -2  -6   6      230.21      233.66      9.11 o 
  -1  -6   6       90.11       78.22      5.91 o 
   0  -6   6       71.93       73.45      9.36 o 
   1  -6   6        2.79        4.49      3.49 o 
   2  -6   6       26.51       16.47      3.45 o 
   3  -6   6       90.60       93.40      7.95 o 
   4  -6   6        2.95        2.18      2.60 o 
   5  -6   6       15.75        9.23      3.75 o 
   6  -6   6       12.60        8.83      2.80 o 
  -8  -5   6      118.07      131.28     14.04 o 
  -7  -5   6       79.16       77.50      8.06 o 
  -6  -5   6      211.52      213.78     12.98 o 
  -5  -5   6      192.58      211.83      7.03 o 
  -4  -5   6      402.07      438.87     14.12 o 
  -3  -5   6      244.29      257.31      6.73 o 
  -2  -5   6       13.39       12.17      2.07 o 
  -1  -5   6     1079.93     1154.57     19.94 o 
   0  -5   6       70.56       73.29      7.30 o 
   1  -5   6      702.96      794.76     25.44 o 
   2  -5   6      112.24      102.93      8.06 o 
   3  -5   6      118.89      116.12      8.35 o 
   4  -5   6       20.56       21.75      3.26 o 
   5  -5   6      591.07      640.44     19.65 o 
   6  -5   6      630.73      691.22     25.28 o 
   7  -5   6      177.74      164.11     13.79 o 
  -9  -4   6        3.58        4.29      2.97 o 
  -8  -4   6        2.31        3.43      3.63 o 
  -7  -4   6        5.82       10.42      4.94 o 
  -6  -4   6       63.72       57.37      5.79 o 
  -5  -4   6       34.34       35.86      3.94 o 
  -4  -4   6      130.87      128.45      6.30 o 
  -3  -4   6       35.64       29.86      2.60 o 
  -2  -4   6       22.21       22.57      3.14 o 
  -1  -4   6       63.16       62.74      3.16 o 
   0  -4   6      149.98      139.80      6.96 o 
   1  -4   6      217.18      196.13     10.33 o 
   2  -4   6      237.81      231.43     10.30 o 
   3  -4   6        1.34        3.49      1.81 o 
   4  -4   6       39.42       34.61      5.07 o 
   5  -4   6       33.91       35.76      4.81 o 
   6  -4   6        9.20        9.20      2.91 o 
   7  -4   6       34.76       41.84      6.53 o 
   8  -4   6       35.70       39.64      9.51 o 
  -9  -3   6       46.84       57.22     10.77 o 
  -8  -3   6      315.74      327.46     13.41 o 
  -7  -3   6      231.79      243.26     14.18 o 
  -6  -3   6      214.32      207.36     12.46 o 
  -5  -3   6      392.97      416.30     15.78 o 
  -4  -3   6       80.82       77.90      3.50 o 
  -3  -3   6      786.68      824.81     12.74 o 
  -2  -3   6     1381.57     1517.22     19.68 o 
  -1  -3   6      413.69      433.15     10.01 o 
   0  -3   6      949.09      961.19     18.36 o 
   1  -3   6     1325.41     1325.55     30.47 o 
   2  -3   6     2464.11     2570.50     56.83 o 
   3  -3   6      336.67      301.77     10.37 o 
   4  -3   6      481.67      493.91     20.14 o 
   5  -3   6       75.74       83.47      6.42 o 
   6  -3   6        6.10        2.97      1.31 o 
   7  -3   6      392.79      379.72     20.08 o 
   8  -3   6       13.99       24.48      5.77 o 
  -9  -2   6       15.36        8.14      3.27 o 
  -8  -2   6        2.43        4.05      2.69 o 
  -7  -2   6        1.29       -1.41      3.20 o 
  -6  -2   6      303.67      304.08     15.53 o 
  -5  -2   6       75.08       77.41      5.96 o 
  -4  -2   6       11.41        9.75      2.66 o 
  -3  -2   6       23.86       30.55      3.48 o 
  -2  -2   6     1415.21     1680.95     47.12 o 
  -1  -2   6     1615.22     1747.98     31.21 o 
   0  -2   6     1269.51     1363.72     17.05 o 
   1  -2   6      475.45      474.42     16.70 o 
   2  -2   6      138.96      127.92      4.00 o 
   3  -2   6     1144.60     1191.06     14.58 o 
   4  -2   6      955.69      943.93     18.12 o 
   5  -2   6      464.67      475.68     14.07 o 
   6  -2   6       54.37       54.33      6.10 o 
   7  -2   6       71.99       79.13     10.79 o 
   8  -2   6      183.31      184.02     25.31 o 
   9  -2   6      306.90      359.32     16.59 o 
  -9  -1   6        5.52        8.98      3.36 o 
  -8  -1   6      182.97      189.38      7.84 o 
  -7  -1   6      334.97      320.37     20.37 o 
  -6  -1   6      361.84      405.98     17.92 o 
  -5  -1   6      253.27      258.50     10.78 o 
  -4  -1   6      130.20      121.48      6.89 o 
  -3  -1   6      630.34      620.69     17.43 o 
  -2  -1   6     2190.24     2358.68     27.03 o 
  -1  -1   6     1702.08     1824.07     27.43 o 
   0  -1   6      553.54      572.30     10.88 o 
   1  -1   6     2275.26     2467.36     28.22 o 
   2  -1   6     1095.81     1157.88     23.44 o 
   3  -1   6     1074.68     1114.06     17.21 o 
   4  -1   6        3.38        1.74      0.88 o 
   5  -1   6      303.53      297.36      6.66 o 
   6  -1   6      243.48      223.62      7.18 o 
   7  -1   6      159.16      155.48      8.37 o 
   8  -1   6      165.01      137.11      7.97 o 
   9  -1   6       71.16       76.33     16.28 o 
  -9   0   6        7.12        3.03      2.67 o 
  -8   0   6       16.37       22.70      3.99 o 
  -7   0   6       56.60       51.23      6.85 o 
  -6   0   6      160.53      173.97     10.24 o 
  -5   0   6        3.46        3.43      2.51 o 
  -4   0   6      438.06      455.40     12.87 o 
  -3   0   6      345.64      328.85     11.88 o 
  -2   0   6     1449.25     1539.19     18.66 o 
  -1   0   6      120.29      104.83      3.70 o 
   0   0   6      241.87      218.68      9.58 o 
   1   0   6      195.80      186.82      4.43 o 
   2   0   6      460.77      626.57     10.60 o 
   3   0   6     1184.29     1270.68     23.78 o 
   4   0   6      477.17      463.19      7.17 o 
   5   0   6     1223.91     1264.62     20.87 o 
   6   0   6      371.02      344.72      7.68 o 
   7   0   6      516.41      521.97     12.24 o 
   8   0   6     1034.79     1079.04     82.98 o 
   9   0   6      470.78      465.21     22.31 o 
  -9   1   6      392.21      421.27     26.93 o 
  -8   1   6      252.42      267.28      9.17 o 
  -7   1   6        1.37        2.56      2.34 o 
  -6   1   6      353.89      354.31     24.12 o 
  -5   1   6      416.02      430.31     14.29 o 
  -4   1   6      433.96      379.29     12.21 o 
  -3   1   6      317.62      325.61     11.75 o 
  -2   1   6      265.79      266.06      8.18 o 
  -1   1   6      458.26      458.63     11.11 o 
   0   1   6     2216.42     2462.02     27.40 o 
   1   1   6      216.84      223.90      4.92 o 
   2   1   6       30.49       40.09      6.23 o 
   3   1   6      611.03      740.99     15.11 o 
   4   1   6      253.56      258.66      5.62 o 
   5   1   6       40.19       35.90      4.31 o 
   6   1   6      332.78      324.99     11.77 o 
   7   1   6        3.72        1.86      1.00 o 
   8   1   6       17.43       10.48      3.11 o 
   9   1   6       13.53        6.01      2.22 o 
  10   1   6        0.12        1.10      0.91 o 
  -9   2   6       50.69       41.27      8.25 o 
  -8   2   6       34.92       37.10      4.34 o 
  -7   2   6      122.02      133.64      7.00 o 
  -6   2   6       52.75       48.38      3.69 o 
  -5   2   6      274.56      263.00      7.15 o 
  -4   2   6     1071.92     1055.21     17.68 o 
  -3   2   6      272.13      238.63      8.68 o 
  -2   2   6      901.04      932.57     25.58 o 
  -1   2   6      139.43      118.38      5.13 o 
   0   2   6      547.63      563.46     12.17 o 
   1   2   6     1716.75     1684.12     28.34 o 
   2   2   6     1024.74      918.49     17.92 o 
   3   2   6     1195.85     1247.27     33.49 o 
   4   2   6      959.71      990.51     14.74 o 
   5   2   6     2481.54     2540.51     38.00 o 
   6   2   6      437.76      459.78     16.27 o 
   7   2   6      240.47      244.96     27.22 o 
   8   2   6      112.56      123.67      9.38 o 
   9   2   6      139.85      121.06     17.30 o 
  10   2   6        6.75        3.82      2.22 o 
  -8   3   6       43.73       42.33      6.38 o 
  -7   3   6        4.18        2.81      2.32 o 
  -6   3   6       18.05       15.81      3.14 o 
  -5   3   6     1236.78     1230.41     36.75 o 
  -4   3   6      519.57      512.80      9.06 o 
  -3   3   6      113.81       97.42      3.77 o 
  -2   3   6       40.47       31.46      3.26 o 
  -1   3   6     1224.48     1342.91     35.11 o 
   0   3   6      489.19      534.16     13.75 o 
   1   3   6      339.16      337.26     11.38 o 
   2   3   6      101.89      118.28      5.96 o 
   3   3   6      259.44      259.37     12.06 o 
   4   3   6      643.63      623.96     15.62 o 
   5   3   6      271.53      271.07      7.71 o 
   6   3   6      495.42      483.80     12.76 o 
   7   3   6       68.40       62.24      9.96 o 
   8   3   6      147.92      131.77     16.48 o 
   9   3   6      167.44      169.69     13.58 o 
  10   3   6      140.39      111.26     16.42 o 
  -8   4   6      153.93      160.64     12.00 o 
  -7   4   6      124.98      134.94      8.50 o 
  -6   4   6      194.80      203.69     12.08 o 
  -5   4   6        2.75        2.33      2.17 o 
  -4   4   6      891.10      896.62     23.19 o 
  -3   4   6     1020.98     1054.28     15.26 o 
  -2   4   6      277.54      280.53      5.92 o 
  -1   4   6      424.85      391.19      9.52 o 
   0   4   6       84.74       73.34      4.44 o 
   1   4   6      867.06      883.34     24.83 o 
   2   4   6      634.17      646.02     20.00 o 
   3   4   6      559.24      486.69     14.12 o 
   4   4   6     1032.37     1072.61     27.78 o 
   5   4   6      693.23      756.72     22.74 o 
   6   4   6      854.10      855.53     33.89 o 
   7   4   6       72.94       80.49     10.24 o 
   8   4   6      313.75      354.44     38.46 o 
   9   4   6      169.47      179.99     30.00 o 
  -7   5   6       13.70        7.39      6.35 o 
  -6   5   6        1.91        3.39      3.56 o 
  -5   5   6       17.01       13.25      2.71 o 
  -4   5   6       42.47       40.47      3.57 o 
  -3   5   6        9.77        3.96      1.62 o 
  -2   5   6       60.71       58.48      3.09 o 
  -1   5   6      358.35      366.61      7.37 o 
   0   5   6      455.59      419.25      9.83 o 
   1   5   6      132.10      122.34      5.32 o 
   2   5   6       14.78       20.31      3.99 o 
   3   5   6       26.94       33.06      6.77 o 
   4   5   6       98.92      108.27     23.24 o 
   5   5   6       62.42       69.67     14.80 o 
   6   5   6      216.75      199.03     16.20 o 
   7   5   6        1.26        1.45      2.12 o 
   8   5   6      284.26      255.39     11.17 o 
   9   5   6      168.88      183.44     22.65 o 
  -6   6   6      175.71      147.31     13.91 o 
  -5   6   6      528.03      516.06     14.97 o 
  -4   6   6      103.21      115.16      5.73 o 
  -3   6   6      305.66      295.96      6.89 o 
  -2   6   6      247.36      250.58      8.24 o 
  -1   6   6       47.21       35.68      2.39 o 
   0   6   6       22.71       25.14      1.75 o 
   1   6   6     1379.55     1396.75     29.90 o 
   2   6   6      419.36      422.13     12.95 o 
   3   6   6      246.58      249.52     16.66 o 
   4   6   6      308.74      340.49     19.00 o 
   5   6   6     1290.14     1240.52     27.02 o 
   6   6   6      241.40      241.52     17.85 o 
   7   6   6       24.15       37.55      3.90 o 
   8   6   6        7.22        7.15      2.06 o 
   9   6   6        4.32        1.64      3.12 o 
  -5   7   6        4.32        6.97      2.86 o 
  -4   7   6        1.21        4.20      2.44 o 
  -3   7   6       10.35       15.29      1.90 o 
  -2   7   6      333.67      318.03      8.81 o 
  -1   7   6        1.24        1.94      1.05 o 
   0   7   6      280.45      295.83     18.92 o 
   1   7   6      149.94      167.68      8.78 o 
   2   7   6     2201.71     2281.34     29.56 o 
   3   7   6       23.08       16.71      3.19 o 
   4   7   6      278.91      303.02     12.62 o 
   5   7   6      205.71      232.11     11.62 o 
   6   7   6      510.01      494.27     21.03 o 
   7   7   6      177.89      198.98     14.18 o 
   8   7   6      156.83      189.36     26.04 o 
  -4   8   6      133.19      112.02     13.93 o 
  -3   8   6      103.16      123.07     13.54 o 
  -2   8   6       98.60       95.68     12.14 o 
  -1   8   6      449.32      474.08     13.93 o 
   0   8   6      389.52      386.68     21.01 o 
   1   8   6       93.37       88.63      9.55 o 
   2   8   6       73.30       78.81      6.58 o 
   3   8   6      112.89      100.42     13.08 o 
   4   8   6       71.10       69.05     11.17 o 
   5   8   6        8.86       10.39      2.17 o 
   6   8   6        5.20        3.53      1.47 o 
   7   8   6       11.56        7.31      2.62 o 
  -3   9   6       77.21       55.32     14.20 o 
  -2   9   6      123.12      115.06     18.92 o 
  -1   9   6      164.82      179.26     16.07 o 
   0   9   6      162.24      158.86     11.25 o 
   1   9   6       83.57       62.02     10.28 o 
   2   9   6      391.92      404.39     19.89 o 
   3   9   6       91.41       81.06     12.55 o 
   4   9   6       85.25       90.63     11.31 o 
   5   9   6        6.91        7.57      3.63 o 
   6   9   6      222.79      237.62     16.25 o 
   0  10   6        9.18        6.08      4.22 o 
   1  10   6       46.49       48.63      8.06 o 
   2  10   6        2.80        3.58      1.28 o 
   3  10   6        9.16        9.28      5.97 o 
   4  10   6        9.93       11.21      3.88 o 
  -3  -9   7        1.43        2.16      3.36 o 
  -2  -9   7        0.88       -1.02      3.70 o 
  -1  -9   7       38.68       30.50      7.62 o 
   0  -9   7       26.77       21.03      6.77 o 
  -5  -8   7       16.11       14.34      3.37 o 
  -4  -8   7       64.75       66.17      5.26 o 
  -3  -8   7       20.08       21.43      3.82 o 
  -2  -8   7       92.65       99.15     10.28 o 
  -1  -8   7        9.78       15.89      5.19 o 
   0  -8   7      233.70      239.44     23.11 o 
   1  -8   7      135.29      146.60     13.75 o 
   2  -8   7      158.83      144.65     14.35 o 
   3  -8   7       56.84       57.39      7.77 o 
  -6  -7   7        0.54        5.48      3.47 o 
  -5  -7   7       67.64       48.13      3.99 o 
  -4  -7   7        0.26       -0.46      1.81 o 
  -3  -7   7       44.33       40.92      3.88 o 
  -2  -7   7       26.16       25.28      3.26 o 
  -1  -7   7        3.77        0.29      3.51 o 
   0  -7   7       27.92       19.85      5.23 o 
   1  -7   7      203.13      209.06     13.16 o 
   2  -7   7       72.46       62.40      7.81 o 
   3  -7   7      127.81      138.04     13.06 o 
   4  -7   7       16.87       26.95      6.17 o 
   5  -7   7      107.48      106.05      9.32 o 
  -7  -6   7       45.16       50.98      8.14 o 
  -6  -6   7       10.08       10.42      4.07 o 
  -5  -6   7       69.30       70.24      4.53 o 
  -4  -6   7      429.59      475.72     28.21 o 
  -3  -6   7      169.91      182.02      8.82 o 
  -2  -6   7      276.77      274.75      8.78 o 
  -1  -6   7       18.86       13.72      2.30 o 
   0  -6   7      234.48      260.14     13.02 o 
   1  -6   7      255.43      254.50     15.47 o 
   2  -6   7      384.05      424.79     20.02 o 
   3  -6   7       15.39        9.76      5.36 o 
   4  -6   7      204.07      214.63     11.44 o 
   5  -6   7      187.23      208.54     17.03 o 
   6  -6   7      115.23      116.93      8.57 o 
  -8  -5   7       31.04       16.15      5.19 o 
  -7  -5   7        5.53        6.56      3.57 o 
  -6  -5   7       13.97       12.87      3.49 o 
  -5  -5   7        0.02        1.46      1.67 o 
  -4  -5   7       85.19       84.17      4.42 o 
  -3  -5   7        1.89        5.37      2.28 o 
  -2  -5   7      492.06      511.85     14.56 o 
  -1  -5   7       18.12       15.70      2.15 o 
   0  -5   7        2.61        2.49      1.36 o 
   1  -5   7        0.53        0.04      3.07 o 
   2  -5   7       75.53       85.26      7.25 o 
   3  -5   7       65.07       61.65      6.44 o 
   4  -5   7       23.78       13.81      4.61 o 
   5  -5   7      150.51      168.91      9.25 o 
   6  -5   7      111.09      104.64      9.27 o 
   7  -5   7      142.50      115.17     16.83 o 
  -8  -4   7       78.75       66.66      8.06 o 
  -7  -4   7       92.73      112.80      8.56 o 
  -6  -4   7      115.96      121.79      9.09 o 
  -5  -4   7      156.21      153.60      7.11 o 
  -4  -4   7      711.08      757.60     20.02 o 
  -3  -4   7      737.70      780.57     18.88 o 
  -2  -4   7       19.95       19.05      2.25 o 
  -1  -4   7        2.40        2.51      1.74 o 
   0  -4   7      163.60      165.05     11.59 o 
   1  -4   7      284.70      292.59     17.29 o 
   2  -4   7       23.21       27.02      4.46 o 
   3  -4   7      227.09      217.04     12.29 o 
   4  -4   7      398.29      407.23     15.10 o 
   5  -4   7       67.97       75.32      5.84 o 
   6  -4   7      174.83      189.20     20.68 o 
   7  -4   7       19.16       21.80      3.57 o 
   8  -4   7       12.22       12.77      5.09 o 
  -9  -3   7        0.28        4.15      2.62 o 
  -8  -3   7        3.58        8.33      4.92 o 
  -7  -3   7        0.47        2.47      3.51 o 
  -6  -3   7        2.98        4.75      3.36 o 
  -5  -3   7        1.41        3.16      3.66 o 
  -4  -3   7      192.86      210.18      7.41 o 
  -3  -3   7       33.58       39.80      5.39 o 
  -2  -3   7       16.91       15.87      2.08 o 
  -1  -3   7      929.92      977.92     24.56 o 
   0  -3   7      913.52      884.05     13.71 o 
   1  -3   7      200.66      182.56      6.27 o 
   2  -3   7      557.90      541.21     13.27 o 
   3  -3   7      922.06      951.91     25.46 o 
   4  -3   7      978.32     1043.25     21.45 o 
   5  -3   7      347.36      346.57     12.90 o 
   6  -3   7     1007.95     1081.18     40.48 o 
   7  -3   7      230.05      226.74     19.76 o 
   8  -3   7      119.50      123.20     29.22 o 
  -9  -2   7        0.73        4.33      5.14 o 
  -8  -2   7       48.30       51.00      4.47 o 
  -7  -2   7       76.86      104.53      8.95 o 
  -6  -2   7      498.16      559.88     19.77 o 
  -5  -2   7      307.31      330.85     15.28 o 
  -4  -2   7       73.77       71.08      3.70 o 
  -3  -2   7       75.30       65.77      4.53 o 
  -2  -2   7     4440.38     4880.93     32.50 o 
  -1  -2   7        2.02        1.44      1.20 o 
   0  -2   7       16.07       16.02      1.77 o 
   1  -2   7        2.56        1.52      1.17 o 
   2  -2   7      324.90      363.05     20.21 o 
   3  -2   7        6.32        4.97      2.93 o 
   4  -2   7      334.78      319.92      7.16 o 
   5  -2   7      665.92      687.34     15.42 o 
   6  -2   7      474.74      435.08     13.40 o 
   7  -2   7        0.90        1.39      3.25 o 
   8  -2   7        8.50        3.48      1.30 o 
   9  -2   7       10.68        8.08      3.05 o 
  -9  -1   7        5.08        3.72      2.81 o 
  -8  -1   7       29.98       36.25      9.03 o 
  -7  -1   7       60.45       59.87      6.62 o 
  -6  -1   7        1.79        4.55      4.44 o 
  -5  -1   7       52.81       49.88      5.11 o 
  -4  -1   7       13.53       16.62      4.04 o 
  -3  -1   7      668.88      703.53     14.79 o 
  -2  -1   7      830.26      896.44     18.41 o 
  -1  -1   7     1480.07     1570.42     29.38 o 
   0  -1   7      441.68      409.23      9.44 o 
   1  -1   7     2145.65     2194.98     39.06 o 
   2  -1   7     2946.37     3049.32     53.01 o 
   3  -1   7       40.98       32.80      2.48 o 
   4  -1   7      150.82      150.50      5.11 o 
   5  -1   7      337.91      338.33      7.59 o 
   6  -1   7     1049.07     1081.07     34.44 o 
   7  -1   7      604.23      568.66     16.14 o 
   8  -1   7      674.05      648.36     13.16 o 
   9  -1   7      136.76      126.67     31.52 o 
  -9   0   7       67.97       71.40      6.02 o 
  -8   0   7       45.98       57.17      5.55 o 
  -7   0   7       54.21       51.04      8.30 o 
  -6   0   7      211.66      217.91     13.04 o 
  -5   0   7        1.31       -0.58      2.68 o 
  -4   0   7       53.17       42.63      4.24 o 
  -3   0   7        4.12        3.33      2.10 o 
  -2   0   7       13.71       18.53      2.02 o 
  -1   0   7      343.17      378.66      9.06 o 
   0   0   7       40.70       37.77      2.97 o 
   1   0   7       65.07       73.63      8.62 o 
   2   0   7      189.61      239.33      6.80 o 
   3   0   7      378.46      420.29     10.24 o 
   4   0   7       49.36       53.91      7.57 o 
   5   0   7       17.12       15.44      1.74 o 
   6   0   7       57.78       54.78      6.73 o 
   7   0   7       10.66        9.08      1.43 o 
   8   0   7       60.83       46.97      5.94 o 
   9   0   7      106.02      103.95     19.39 o 
  -9   1   7       23.31       24.49      4.53 o 
  -8   1   7      224.13      222.10     23.34 o 
  -7   1   7      162.13      187.18      8.89 o 
  -6   1   7      391.08      424.31     11.82 o 
  -5   1   7       91.76       90.99      6.10 o 
  -4   1   7      133.01      120.60      6.89 o 
  -3   1   7      557.14      544.70     14.16 o 
  -2   1   7     2181.03     2464.86     61.28 o 
  -1   1   7     2307.79     2463.05     61.05 o 
   0   1   7     1941.01     1952.48     49.85 o 
   1   1   7     2723.36     2929.02     32.70 o 
   2   1   7      157.23      123.19      4.31 o 
   3   1   7      855.30      860.06     17.67 o 
   4   1   7      832.19      840.29     13.59 o 
   5   1   7     1216.17     1243.12     17.32 o 
   6   1   7       85.92       85.08      9.33 o 
   7   1   7      585.67      592.49     15.59 o 
   8   1   7      464.49      468.10     15.57 o 
   9   1   7      367.11      363.09     32.51 o 
  -8   2   7       91.93       86.35      5.61 o 
  -7   2   7       35.89       36.10      3.89 o 
  -6   2   7      408.78      422.14     13.38 o 
  -5   2   7      421.98      403.82     12.74 o 
  -4   2   7       77.72       63.02      5.54 o 
  -3   2   7        7.30       12.36      2.84 o 
  -2   2   7     1130.99     1289.33     25.04 o 
  -1   2   7      253.24      287.18     10.96 o 
   0   2   7       53.56       39.87      4.96 o 
   1   2   7       41.20       50.71      3.68 o 
   2   2   7      904.77     1039.64     28.05 o 
   3   2   7      472.31      494.56     13.48 o 
   4   2   7      820.24      852.57     18.79 o 
   5   2   7      400.99      409.55     10.47 o 
   6   2   7      715.39      689.79     18.79 o 
   7   2   7      123.00      105.62      6.07 o 
   8   2   7      264.76      252.83     14.91 o 
   9   2   7      150.76      126.98     16.27 o 
  -8   3   7       31.27       34.11      4.24 o 
  -7   3   7       92.69       92.81      7.88 o 
  -6   3   7      115.57      123.36      7.24 o 
  -5   3   7      160.67      158.49      6.65 o 
  -4   3   7      614.41      631.28     14.63 o 
  -3   3   7      435.03      476.18     14.68 o 
  -2   3   7     1130.18     1244.19     24.50 o 
  -1   3   7     2532.34     2655.02     44.19 o 
   0   3   7     4302.15     4305.31     81.52 o 
   1   3   7     3010.06     3067.00     74.71 o 
   2   3   7      564.63      507.33     14.10 o 
   3   3   7      376.77      373.06      9.88 o 
   4   3   7     1632.91     1756.82     40.01 o 
   5   3   7      761.40      812.92     22.80 o 
   6   3   7        9.34        8.54      1.69 o 
   7   3   7      158.00      144.56     18.61 o 
   8   3   7      669.71      651.91     27.08 o 
   9   3   7      494.71      539.99     16.15 o 
  -7   4   7       37.45       36.55      7.46 o 
  -6   4   7      120.64      116.38      6.28 o 
  -5   4   7       16.67       12.79      1.75 o 
  -4   4   7       11.41        8.40      2.70 o 
  -3   4   7       13.92        6.86      2.31 o 
  -2   4   7       37.32       33.58      2.36 o 
  -1   4   7      111.87      108.91      7.31 o 
   0   4   7       27.42       24.67      3.16 o 
   1   4   7      370.03      408.32     11.34 o 
   2   4   7        2.67        4.84      1.58 o 
   3   4   7     1578.79     1590.38     37.83 o 
   4   4   7      631.43      662.19     20.49 o 
   5   4   7      682.01      701.08     21.99 o 
   6   4   7        7.56        3.61      1.23 o 
   7   4   7      254.37      244.88     17.42 o 
   8   4   7      250.34      242.70     32.93 o 
   9   4   7       45.76       57.44     15.37 o 
  -7   5   7       48.16       43.92      7.23 o 
  -6   5   7      296.31      289.77     14.78 o 
  -5   5   7      497.08      498.14     16.44 o 
  -4   5   7      163.36      163.45      6.41 o 
  -3   5   7      524.85      502.24     12.98 o 
  -2   5   7       36.96       37.30      2.79 o 
  -1   5   7       96.64      103.85      4.20 o 
   0   5   7      200.12      210.65     10.71 o 
   1   5   7      885.29      830.11     16.79 o 
   2   5   7      692.38      718.90     19.68 o 
   3   5   7        4.95        8.33      2.87 o 
   4   5   7      344.18      344.55     13.46 o 
   5   5   7      249.31      255.18     13.71 o 
   6   5   7      770.85      753.20     29.22 o 
   8   5   7       18.49       19.69      4.53 o 
   9   5   7      214.33      249.37     23.55 o 
  -6   6   7       19.50        7.83      4.22 o 
  -5   6   7      104.83      105.36      7.64 o 
  -4   6   7       83.51       84.12      3.97 o 
  -3   6   7      369.91      371.04      9.93 o 
  -2   6   7      480.31      438.46     11.64 o 
  -1   6   7       24.03       22.39      2.90 o 
   0   6   7       62.16       49.74      2.61 o 
   1   6   7      264.55      264.64      7.82 o 
   2   6   7     2268.12     2401.83     42.08 o 
   3   6   7      678.95      693.86     23.10 o 
   4   6   7      241.25      265.52     38.91 o 
   5   6   7      262.00      283.28     33.53 o 
   6   6   7      657.12      703.68     21.19 o 
   7   6   7      168.12      172.67      8.71 o 
   8   6   7      109.13      104.77      6.95 o 
  -5   7   7      274.27      259.44     33.33 o 
  -4   7   7       97.42      103.85     13.56 o 
  -3   7   7      220.90      212.86      7.23 o 
  -2   7   7      435.37      407.49     11.94 o 
  -1   7   7        1.14        2.53      1.53 o 
   0   7   7       41.88       38.99      4.54 o 
   1   7   7      322.09      326.24     18.03 o 
   2   7   7     1077.97     1085.17     22.85 o 
   3   7   7       38.63       34.98      4.84 o 
   4   7   7        2.82        1.95      2.82 o 
   5   7   7        6.24        3.91      1.75 o 
   6   7   7       12.56       19.65      3.48 o 
   7   7   7       10.38       12.38      2.58 o 
   8   7   7        1.60        2.87      2.53 o 
  -4   8   7       59.52       64.48      7.56 o 
  -3   8   7       61.95       64.99     13.33 o 
  -2   8   7      161.81      127.46     19.21 o 
  -1   8   7      199.86      201.71     14.38 o 
   0   8   7      270.15      270.74     20.76 o 
   1   8   7      343.96      358.50     12.23 o 
   2   8   7      633.29      637.11     22.56 o 
   3   8   7      300.62      325.76     15.61 o 
   4   8   7      333.89      330.55     14.10 o 
   5   8   7      432.22      438.68     23.71 o 
   6   8   7      206.65      222.70     15.39 o 
   7   8   7       85.56       73.68      7.40 o 
  -2   9   7       61.94       64.41     17.80 o 
  -1   9   7       15.95        9.88      4.34 o 
   0   9   7        0.60        1.44      2.25 o 
   1   9   7        6.65        2.20      1.80 o 
   2   9   7       35.86       32.18      5.78 o 
   3   9   7       59.25       54.31      9.01 o 
   4   9   7       16.72       12.96      3.28 o 
   5   9   7        5.94        8.88      2.39 o 
   6   9   7       10.22        8.02      2.80 o 
   1  10   7       92.38       94.85      9.01 o 
   2  10   7       57.41       45.75      9.15 o 
   3  10   7       13.87       10.99      2.47 o 
  -4  -8   8        7.47        5.48      3.16 o 
  -3  -8   8       18.65       11.07      3.95 o 
  -2  -8   8       17.79       17.73      4.36 o 
  -1  -8   8       54.59       71.54      8.16 o 
   0  -8   8        3.11        7.97      4.38 o 
   1  -8   8        2.44        1.81      3.88 o 
   2  -8   8      121.36      101.85     10.30 o 
  -6  -7   8        0.98        7.10      4.67 o 
  -5  -7   8       29.65       30.67      5.63 o 
  -4  -7   8       33.00       35.66      5.53 o 
  -3  -7   8       54.83       51.43      4.16 o 
  -2  -7   8      498.42      534.34     23.34 o 
  -1  -7   8       11.88       12.62      4.38 o 
   0  -7   8      212.31      231.47     14.35 o 
   1  -7   8      125.80      144.86     10.24 o 
   2  -7   8      178.65      204.24     17.01 o 
   3  -7   8        9.59       12.94      5.07 o 
   4  -7   8       88.48       94.87      9.09 o 
  -7  -6   8        1.28        3.28      4.01 o 
  -6  -6   8       32.08       33.16      6.50 o 
  -5  -6   8       22.33       28.48      6.43 o 
  -4  -6   8        0.82        1.32      2.03 o 
  -3  -6   8        0.14        2.33      1.92 o 
  -2  -6   8      158.50      147.84      6.85 o 
  -1  -6   8      247.64      241.50     11.15 o 
   0  -6   8        4.19        4.61      3.70 o 
   1  -6   8        6.29        3.45      3.84 o 
   2  -6   8      138.05      135.80     10.38 o 
   3  -6   8       60.58       50.35      5.88 o 
   4  -6   8       15.01       17.65      5.63 o 
   5  -6   8       61.45       58.35      7.37 o 
  -7  -5   8       53.39       50.23      6.85 o 
  -6  -5   8       60.38       54.11      6.29 o 
  -5  -5   8        1.07        3.05      2.26 o 
  -4  -5   8      264.15      256.08      9.16 o 
  -3  -5   8       41.76       53.82      3.74 o 
  -1  -5   8       26.55       28.36      2.77 o 
   0  -5   8      335.22      329.76     16.14 o 
   1  -5   8      163.62      167.34     11.03 o 
   2  -5   8       10.34        9.95      3.70 o 
   3  -5   8       20.70       20.37      4.90 o 
   4  -5   8       55.49       60.95      6.50 o 
   5  -5   8       27.17       27.45      5.34 o 
   6  -5   8      134.17      119.54     23.87 o 
  -8  -4   8       33.75       28.22      6.40 o 
  -7  -4   8        5.39        1.83      3.53 o 
  -6  -4   8      124.75      135.33     10.09 o 
  -5  -4   8       44.69       46.67      6.54 o 
  -4  -4   8      507.97      501.84     28.41 o 
  -3  -4   8       14.30       18.91      2.68 o 
  -2  -4   8      293.64      341.65      9.45 o 
  -1  -4   8       19.92       17.29      2.30 o 
   0  -4   8      195.08      179.99      6.21 o 
   1  -4   8      300.04      281.52     18.52 o 
   2  -4   8      491.56      516.71     21.85 o 
   3  -4   8      451.66      504.94     23.67 o 
   4  -4   8      434.74      455.79     17.42 o 
   5  -4   8      235.50      235.72     23.36 o 
   6  -4   8      373.72      375.21     14.51 o 
   7  -4   8      273.39      250.92     26.67 o 
  -8  -3   8       22.00       18.69      5.94 o 
  -7  -3   8       83.69       80.22      7.43 o 
  -6  -3   8      142.54      141.89     10.28 o 
  -5  -3   8       11.38       11.12      2.73 o 
  -4  -3   8        4.47        1.18      1.76 o 
  -3  -3   8      976.25     1065.96     36.43 o 
  -2  -3   8      803.98      826.96     18.76 o 
  -1  -3   8        7.52        4.78      1.77 o 
   0  -3   8       39.24       37.25      3.64 o 
   1  -3   8      573.21      594.47     21.57 o 
   2  -3   8      432.21      420.35     23.93 o 
   3  -3   8      128.31      118.07      4.78 o 
   4  -3   8        3.75       20.16      4.07 o 
   5  -3   8      286.11      248.46     13.33 o 
   6  -3   8      145.42      140.55     18.73 o 
   7  -3   8       16.00       15.65      3.70 o 
   8  -3   8        0.47       -3.88      3.88 o 
  -8  -2   8       40.33       61.61      7.45 o 
  -7  -2   8       29.12       41.70      7.19 o 
  -6  -2   8       70.36       84.39      7.56 o 
  -5  -2   8      514.93      576.99     26.16 o 
  -4  -2   8      176.46      165.04      6.68 o 
  -3  -2   8      313.17      328.30      9.30 o 
  -2  -2   8      219.60      222.74     12.34 o 
  -1  -2   8      564.12      625.13     10.86 o 
   0  -2   8      299.75      299.02      8.06 o 
   1  -2   8      742.10      709.76     11.81 o 
   2  -2   8     3039.12     3096.46     45.80 o 
   3  -2   8      637.17      586.00     33.29 o 
   4  -2   8     1319.50     1329.48     25.87 o 
   5  -2   8       40.05       37.01      3.93 o 
   6  -2   8      841.74      921.05     25.10 o 
   7  -2   8      457.92      472.48     19.56 o 
   8  -2   8      185.88      168.07     24.57 o 
  -8  -1   8       31.87       29.80      5.56 o 
  -7  -1   8      110.01      135.08     10.13 o 
  -6  -1   8      135.54      152.19     10.32 o 
  -5  -1   8       43.62       47.55      5.07 o 
  -4  -1   8       37.64       29.80      3.71 o 
  -3  -1   8        9.04        6.32      0.93 o 
  -2  -1   8       22.16       30.83      3.18 o 
  -1  -1   8       56.78       53.86      5.42 o 
   0  -1   8        0.58        1.85      1.49 o 
   1  -1   8       37.94       40.27      3.44 o 
   2  -1   8       91.40       91.78      4.67 o 
   3  -1   8       25.76       29.97      3.32 o 
   4  -1   8       31.75       30.04      4.54 o 
   5  -1   8      230.25      228.79      6.98 o 
   6  -1   8       74.39       69.32      8.15 o 
   7  -1   8       31.78       28.48      3.99 o 
   8  -1   8      115.94       99.31     15.31 o 
   9  -1   8       10.11        4.90      5.65 o 
  -8   0   8      200.50      202.18     12.51 o 
  -7   0   8      175.21      178.90     23.72 o 
  -6   0   8      191.08      221.87     12.67 o 
  -5   0   8     1174.21     1305.61     46.33 o 
  -4   0   8      490.66      492.58     16.22 o 
  -3   0   8      346.79      333.65      8.97 o 
  -2   0   8       51.72       41.93      3.47 o 
  -1   0   8     1405.92     1503.12     28.12 o 
   0   0   8      657.33      669.04     14.34 o 
   1   0   8        8.22       13.62      1.76 o 
   2   0   8      927.49     1026.45     18.91 o 
   3   0   8     1522.10     1524.42     21.20 o 
   4   0   8     1950.60     2024.87     37.90 o 
   5   0   8       48.39       52.85      5.79 o 
   6   0   8      290.71      292.87      8.82 o 
   7   0   8      307.24      291.52     10.80 o 
   8   0   8      324.77      313.48      8.74 o 
   9   0   8       37.32       46.16     11.03 o 
  -8   1   8       31.08       28.36      5.66 o 
  -7   1   8       34.69       28.54      3.89 o 
  -5   1   8       14.24       22.40      4.21 o 
  -4   1   8      279.55      287.28     11.94 o 
  -3   1   8       27.70       27.33      4.19 o 
  -2   1   8       46.40       63.58      5.57 o 
  -1   1   8      468.27      521.19     18.01 o 
   0   1   8        1.87        0.54      1.37 o 
   1   1   8      208.56      215.06      8.06 o 
   2   1   8      189.35      210.67      6.34 o 
   3   1   8      121.64      125.82      5.94 o 
   4   1   8      330.10      346.11      8.28 o 
   5   1   8      556.58      579.46     14.83 o 
   6   1   8      333.84      310.94     11.14 o 
   7   1   8      595.10      617.15     17.95 o 
   8   1   8       33.84       36.02      4.03 o 
   9   1   8       84.27       67.94     11.91 o 
  -8   2   8        1.04        1.93      2.54 o 
  -7   2   8       13.39       12.34      5.00 o 
  -6   2   8      394.43      398.12     14.52 o 
  -5   2   8     1181.17     1251.52     50.09 o 
  -4   2   8       96.40       91.49      5.92 o 
  -3   2   8      256.86      251.96     10.38 o 
  -2   2   8     1715.93     1889.88     42.55 o 
  -1   2   8     1398.07     1550.06     29.44 o 
   0   2   8     2643.25     2823.16     69.85 o 
   1   2   8     2284.50     2383.27     59.57 o 
   2   2   8      127.53       97.18      5.61 o 
   3   2   8      745.35      805.37     19.83 o 
   4   2   8     1518.77     1648.05     38.08 o 
   5   2   8      670.80      674.42     21.30 o 
   6   2   8      345.80      323.64     16.03 o 
   7   2   8      147.31      147.42     18.20 o 
   8   2   8       41.23       48.79      7.00 o 
   9   2   8       10.94       12.29      3.72 o 
  -8   3   8       13.78        9.91      3.31 o 
  -7   3   8       79.93       72.76      6.24 o 
  -6   3   8      171.26      167.80      7.43 o 
  -5   3   8        1.72        1.89      1.31 o 
  -4   3   8       40.09       38.14      2.66 o 
  -3   3   8      297.92      299.87     11.77 o 
  -2   3   8      364.85      370.40     12.71 o 
  -1   3   8       99.87       81.09      5.34 o 
   0   3   8      435.02      473.17     12.85 o 
   1   3   8      251.65      264.96      9.63 o 
   2   3   8       17.51       18.71      3.07 o 
   3   3   8       92.60       90.00      7.83 o 
   4   3   8      700.77      739.33     27.66 o 
   5   3   8      511.76      520.85     17.73 o 
   6   3   8        7.59       18.34      3.74 o 
   7   3   8      408.18      416.51     20.38 o 
   8   3   8      551.22      578.74     19.12 o 
   9   3   8      156.36      162.17     18.02 o 
  -7   4   8      140.78      130.46     11.54 o 
  -6   4   8       78.30       79.40      4.95 o 
  -5   4   8       29.37       29.22      2.80 o 
  -4   4   8      401.07      391.71      9.61 o 
  -3   4   8      748.90      756.34     27.49 o 
  -2   4   8      651.61      671.97     20.91 o 
  -1   4   8      358.16      321.63     11.28 o 
   0   4   8       63.04       54.45      4.28 o 
   1   4   8       21.94       25.91      3.39 o 
   2   4   8      229.14      248.31     10.09 o 
   3   4   8      563.80      592.36     18.52 o 
   4   4   8        4.04        4.22      1.95 o 
   5   4   8       17.97       31.11      8.10 o 
   6   4   8      315.84      346.05     14.20 o 
   7   4   8      118.33      102.62     28.03 o 
   8   4   8        0.38        1.33      1.35 o 
   9   4   8       41.15       36.77      7.75 o 
  -7   5   8       39.63       29.17      6.10 o 
  -6   5   8      115.94      104.66      8.33 o 
  -5   5   8       79.63       67.92      6.44 o 
  -4   5   8      192.60      204.85      7.30 o 
  -3   5   8      260.46      256.78      6.50 o 
  -2   5   8       52.27       62.60      3.58 o 
  -1   5   8      826.18      785.84     18.09 o 
   0   5   8       34.01       32.66      2.46 o 
   1   5   8     1265.92     1274.32     23.16 o 
   2   5   8      620.19      586.98     18.71 o 
   3   5   8      306.16      313.49     12.63 o 
   4   5   8       22.43       32.56      6.92 o 
   5   5   8     1100.97     1058.22     32.85 o 
   6   5   8      149.07      208.81     23.86 o 
   7   5   8      159.78      191.37     11.71 o 
   8   5   8      234.25      255.76     32.62 o 
   9   5   8       63.78       63.10     11.09 o 
  -6   6   8        6.25        3.57      4.13 o 
  -5   6   8       82.30       61.31      8.81 o 
  -4   6   8       83.74       83.46      3.88 o 
  -3   6   8      504.97      466.39     11.98 o 
  -2   6   8      208.38      203.23      6.19 o 
  -1   6   8       14.35       15.12      1.85 o 
   0   6   8       96.46       91.33      3.71 o 
   1   6   8      194.77      195.14     13.58 o 
   2   6   8       19.14       20.97      3.49 o 
   3   6   8       56.46       52.54     11.71 o 
   4   6   8        3.95        4.48      1.91 o 
   5   6   8        0.94        3.65      2.43 o 
   6   6   8       69.59       64.47     17.96 o 
   7   6   8        1.75        1.56      4.22 o 
   8   6   8       46.82       38.52      6.11 o 
  -5   7   8       22.93       10.71      3.80 o 
  -4   7   8      179.45      178.40     14.90 o 
  -3   7   8       15.63       10.74      3.23 o 
  -2   7   8       56.47       57.13      4.36 o 
  -1   7   8      273.01      268.22      9.74 o 
   0   7   8      591.84      593.19     28.81 o 
   1   7   8      705.17      718.36     21.60 o 
   2   7   8      184.40      186.87     11.44 o 
   3   7   8      338.62      360.57     13.85 o 
   4   7   8      582.42      578.24     19.78 o 
   5   7   8      466.65      502.65     18.58 o 
   6   7   8       38.34       35.97      4.28 o 
   7   7   8      129.97      150.68     11.74 o 
  -3   8   8       52.30       51.83     12.40 o 
  -2   8   8      220.92      217.59     11.82 o 
  -1   8   8        9.21        5.28      3.42 o 
   0   8   8        2.42        1.03      1.21 o 
   1   8   8       32.17       34.57      3.81 o 
   2   8   8       17.33       23.24      3.53 o 
   3   8   8       49.85       50.21      5.34 o 
   4   8   8       81.62       80.53      8.28 o 
   5   8   8        0.88        4.79      2.28 o 
   6   8   8       12.44       10.30      2.74 o 
   7   8   8       75.67       65.27      7.76 o 
  -2   9   8       44.18       40.31      7.12 o 
  -1   9   8       46.96       43.30     11.73 o 
   0   9   8        1.65        4.46      1.58 o 
   1   9   8      281.61      256.96     21.78 o 
   2   9   8      205.83      191.43     14.80 o 
   3   9   8      119.66      109.80     14.78 o 
   4   9   8       35.18       35.07      6.14 o 
   5   9   8        1.58        4.39      1.56 o 
  -3  -8   9       26.04       30.96      5.79 o 
  -2  -8   9       10.65        9.88      5.75 o 
  -1  -8   9      141.37      126.56     10.01 o 
   0  -8   9       36.17       37.38      7.08 o 
   1  -8   9       51.88       57.19      7.60 o 
  -5  -7   9        9.34        4.67      3.38 o 
  -4  -7   9        0.13        2.17      2.06 o 
  -3  -7   9       16.95       24.85      3.81 o 
  -2  -7   9        7.20        7.23      3.88 o 
  -1  -7   9      188.57      194.19     16.65 o 
   0  -7   9       44.47       50.36      7.12 o 
   1  -7   9       44.12       45.18      6.92 o 
   2  -7   9      132.36      144.84     14.52 o 
   3  -7   9       16.29       16.92      5.27 o 
   4  -7   9       21.28       19.81      5.54 o 
  -6  -6   9        9.62       13.66      5.07 o 
  -5  -6   9       68.79       68.17      7.72 o 
  -4  -6   9       31.36       34.29      3.52 o 
  -3  -6   9        0.56        1.72      2.16 o 
  -2  -6   9       80.17       72.90      7.19 o 
  -1  -6   9        5.18        8.41      3.94 o 
   0  -6   9      105.73      100.71      8.78 o 
   1  -6   9       21.44       19.39      5.23 o 
   2  -6   9        2.75        3.76      5.34 o 
   3  -6   9        7.66        4.44      3.80 o 
   4  -6   9       91.66       84.97      8.26 o 
   5  -6   9       50.60       46.18      7.16 o 
  -7  -5   9        3.56        4.96      3.84 o 
  -6  -5   9        5.52        6.06      3.05 o 
  -4  -5   9       60.86       65.14      4.48 o 
  -3  -5   9       66.27       59.70      4.32 o 
  -2  -5   9       80.04       77.37      4.11 o 
  -1  -5   9      183.73      176.50     15.28 o 
   0  -5   9      219.53      195.42      8.06 o 
   1  -5   9      193.62      185.60     10.59 o 
   2  -5   9       46.35       49.44      6.13 o 
   3  -5   9       25.75       28.55      5.46 o 
   4  -5   9       99.19      111.38      9.20 o 
   5  -5   9      200.30      197.68     30.34 o 
   6  -5   9       22.98       22.80      8.99 o 
  -7  -4   9       30.33       29.96      5.63 o 
  -6  -4   9        8.49        7.00      3.68 o 
  -5  -4   9        2.20        3.34      1.30 o 
  -4  -4   9       24.37       19.76      3.47 o 
  -3  -4   9      549.28      570.12     22.83 o 
  -2  -4   9       26.77       20.61      2.51 o 
  -1  -4   9       59.18       70.19     11.40 o 
   0  -4   9       25.08       18.90      2.42 o 
   1  -4   9      181.84      174.20     18.43 o 
   2  -4   9        6.17       10.01      3.82 o 
   3  -4   9        1.00       -1.06      3.14 o 
   4  -4   9       47.81       48.34     12.25 o 
   5  -4   9      619.62      614.50     24.84 o 
   6  -4   9       27.83       11.88      6.64 o 
   7  -4   9       12.66        8.57      2.31 o 
  -8  -3   9       21.78       21.55      5.67 o 
  -7  -3   9        0.50        1.52      3.51 o 
  -6  -3   9      205.46      215.19     13.21 o 
  -5  -3   9       38.06       48.17      9.88 o 
  -4  -3   9       84.08       88.52     13.77 o 
  -3  -3   9       53.17       56.44      5.96 o 
  -2  -3   9     1122.36     1161.37     23.76 o 
  -1  -3   9      376.97      374.75     15.99 o 
   0  -3   9      420.12      430.80     11.93 o 
   1  -3   9      321.42      317.00      9.32 o 
   2  -3   9      334.72      295.98     18.71 o 
   3  -3   9      783.41      778.31     29.90 o 
   4  -3   9      497.02      511.63     18.88 o 
   5  -3   9       52.73       56.58     12.21 o 
   6  -3   9       22.31       23.98      4.07 o 
   7  -3   9      236.89      209.97     21.11 o 
  -8  -2   9        6.40        2.35      3.32 o 
  -7  -2   9       31.03       31.50      5.52 o 
  -6  -2   9        1.32        6.17      3.47 o 
  -5  -2   9       29.59       29.76      5.00 o 
  -4  -2   9        4.89        3.06      1.95 o 
  -3  -2   9      126.71      116.92      8.61 o 
  -2  -2   9       11.03        6.67      3.12 o 
  -1  -2   9       36.24       34.72      3.52 o 
   0  -2   9       48.26       46.98      4.64 o 
   1  -2   9      217.61      206.78      6.10 o 
   2  -2   9       11.26        4.57      3.22 o 
   3  -2   9      374.07      386.06     10.95 o 
   4  -2   9        7.71        8.63      1.98 o 
   5  -2   9      476.23      426.16     19.31 o 
   6  -2   9       65.59       62.55      9.01 o 
   7  -2   9       42.29       40.70      6.19 o 
   8  -2   9       16.06       13.64      2.11 o 
  -8  -1   9      137.61      130.60     11.91 o 
  -7  -1   9      172.21      177.50     10.67 o 
  -6  -1   9        1.44       -3.07      3.34 o 
  -5  -1   9      280.55      281.07     13.17 o 
  -4  -1   9      618.29      649.55     31.23 o 
  -3  -1   9      444.71      482.77     13.68 o 
  -2  -1   9       52.34       48.77      4.15 o 
  -1  -1   9       40.55       30.64      3.32 o 
   0  -1   9      189.65      193.77      6.41 o 
   1  -1   9        3.07        4.09      1.76 o 
   2  -1   9      859.86      938.24     28.18 o 
   3  -1   9      424.58      436.92     11.62 o 
   4  -1   9      227.77      237.20      7.79 o 
   5  -1   9        4.21        2.87      1.87 o 
   6  -1   9      416.44      429.35     11.45 o 
   7  -1   9      581.01      600.92     18.29 o 
   8  -1   9       46.37       42.81      5.35 o 
  -8   0   9      173.31      167.26     17.51 o 
  -7   0   9        4.09        4.22      4.03 o 
  -6   0   9        8.38       12.19      3.38 o 
  -5   0   9       95.23       93.05      7.72 o 
  -4   0   9      508.12      485.65     20.43 o 
  -3   0   9        0.22        0.88      2.23 o 
  -2   0   9      193.38      218.19      8.79 o 
  -1   0   9        2.11        3.20      1.05 o 
   0   0   9       86.64       89.40      6.35 o 
   1   0   9      352.50      358.47      9.00 o 
   2   0   9      275.17      260.00      7.95 o 
   3   0   9      436.40      436.91      9.94 o 
   4   0   9      321.23      318.14      9.11 o 
   5   0   9      306.63      324.22     10.22 o 
   6   0   9      179.07      191.61      8.47 o 
   7   0   9      362.75      369.29     11.47 o 
   8   0   9      110.96       86.80     10.46 o 
   9   0   9      135.47      103.66     27.72 o 
  -8   1   9       65.83       68.27      5.91 o 
  -7   1   9       98.71      103.07     15.07 o 
  -6   1   9      277.96      267.83     14.47 o 
  -5   1   9      279.53      293.26     12.62 o 
  -4   1   9       14.75       13.56      3.61 o 
  -3   1   9      336.38      357.47     13.17 o 
  -2   1   9      267.22      285.39     11.55 o 
  -1   1   9       70.82       64.93      5.24 o 
   0   1   9      561.27      613.46     10.85 o 
   1   1   9      494.34      486.61      9.92 o 
   2   1   9      144.55      131.89     10.98 o 
   3   1   9      404.90      449.42     11.39 o 
   4   1   9      760.64      837.96     16.82 o 
   5   1   9        2.01        3.09      1.08 o 
   6   1   9       26.96       24.15      3.70 o 
   7   1   9        3.24        2.54      1.02 o 
   8   1   9        0.96        1.74      1.79 o 
   9   1   9      131.12      127.95      7.72 o 
  -8   2   9       48.10       41.24      4.54 o 
  -7   2   9        1.39        2.53      2.84 o 
  -6   2   9       27.73       23.33      4.59 o 
  -5   2   9       21.84       18.60      3.39 o 
  -4   2   9       40.53       49.77      5.21 o 
  -3   2   9       29.25       32.37      3.70 o 
  -2   2   9       30.78       26.08      3.53 o 
  -1   2   9      448.83      476.33     15.32 o 
   0   2   9      819.89      868.33     22.70 o 
   1   2   9     1064.47     1044.21     23.75 o 
   2   2   9      829.61      846.86     22.26 o 
   3   2   9     1000.28     1073.09     27.16 o 
   4   2   9     1776.43     1945.53     53.78 o 
   5   2   9      783.31      825.59     32.83 o 
   6   2   9      152.34      154.43      8.80 o 
   7   2   9      379.00      405.06     18.69 o 
   8   2   9      601.20      706.37     43.05 o 
   9   2   9      413.90      384.94     13.50 o 
  -7   3   9       60.70       58.91      4.83 o 
  -6   3   9       51.64       52.43      4.40 o 
  -5   3   9      120.24      111.83      6.06 o 
  -4   3   9      245.68      255.37     15.10 o 
  -3   3   9        5.42        2.39      2.89 o 
  -2   3   9       96.91      114.29      6.75 o 
  -1   3   9       98.24       85.57      6.06 o 
   0   3   9      222.40      218.88     25.42 o 
   1   3   9      230.55      230.78      9.51 o 
   2   3   9       66.73       52.66      4.34 o 
   3   3   9      393.55      431.35     15.59 o 
   4   3   9        0.90        3.78      1.79 o 
   5   3   9      186.18      151.69     10.34 o 
   6   3   9      149.51      128.14     14.02 o 
   7   3   9        7.51        9.37      3.84 o 
   8   3   9        0.21        0.91      3.28 o 
   9   3   9       52.90       62.13      7.56 o 
  -7   4   9        8.80       11.10      3.21 o 
  -6   4   9      122.08      117.72      8.01 o 
  -5   4   9      212.38      221.84     11.42 o 
  -4   4   9      287.55      268.33      9.57 o 
  -3   4   9       84.90       84.81      5.80 o 
  -2   4   9      411.93      453.63     18.75 o 
  -1   4   9      547.99      573.48     18.42 o 
   0   4   9      806.23      846.69     22.78 o 
   1   4   9      456.82      477.63     15.53 o 
   2   4   9       15.99       13.81      3.43 o 
   3   4   9       82.55       94.15     22.47 o 
   4   4   9      294.45      289.32     21.89 o 
   5   4   9      852.58      912.85     39.66 o 
   6   4   9      270.28      301.53     15.18 o 
   7   4   9      502.12      573.98     23.61 o 
   8   4   9      252.64      241.95     19.39 o 
   9   4   9      416.46      445.84     17.86 o 
  -6   5   9      117.79      121.34      6.45 o 
  -5   5   9        5.94        5.86      2.34 o 
  -4   5   9       32.20       26.93      3.87 o 
  -3   5   9        3.87        3.93      1.59 o 
  -2   5   9      451.03      376.44     13.61 o 
  -1   5   9        0.97        2.45      1.76 o 
   0   5   9      580.82      601.93     23.36 o 
   1   5   9       18.74       17.77      3.80 o 
   2   5   9     1265.99     1236.24     46.29 o 
   3   5   9        1.45       -0.33      2.74 o 
   4   5   9      264.59      245.44     15.10 o 
   5   5   9       42.92       54.51     11.63 o 
   6   5   9      134.27      129.76     16.72 o 
   7   5   9      169.78      168.24     28.05 o 
   8   5   9       84.78       91.99      9.07 o 
  -5   6   9       54.95       54.65      4.91 o 
  -4   6   9      186.26      187.65      9.75 o 
  -3   6   9     1024.86      986.82     20.34 o 
  -2   6   9       78.78       90.67      4.27 o 
  -1   6   9      181.31      175.57      5.86 o 
   0   6   9      277.15      290.65     11.21 o 
   1   6   9     2077.04     2195.12     27.45 o 
   2   6   9       37.93       50.40      8.74 o 
   3   6   9      309.90      306.12     15.10 o 
   4   6   9      491.35      484.96     30.40 o 
   5   6   9      329.98      314.61     16.11 o 
   6   6   9      254.28      279.47     22.43 o 
   7   6   9      323.96      351.34     34.57 o 
   8   6   9      122.82      126.83     15.47 o 
  -4   7   9        9.37        9.04      2.36 o 
  -3   7   9       12.38        8.11      1.79 o 
  -2   7   9       26.04       22.99      2.58 o 
  -1   7   9       11.64       10.32      2.14 o 
   0   7   9      228.73      201.50      8.52 o 
   1   7   9       21.46       22.17      2.87 o 
   2   7   9       13.82       12.95      2.37 o 
   3   7   9       82.68       82.47      7.82 o 
   4   7   9      530.29      490.60     21.96 o 
   5   7   9      250.51      276.97     25.81 o 
   6   7   9      231.81      243.99     19.23 o 
   7   7   9       99.29      104.83      7.96 o 
  -3   8   9      242.30      239.81     12.89 o 
  -2   8   9      314.93      302.05     16.41 o 
  -1   8   9      132.94      136.49     21.76 o 
   0   8   9       34.07       36.21      4.32 o 
   1   8   9      132.14      127.44      6.71 o 
   2   8   9      250.65      241.92     10.59 o 
   3   8   9      149.47      157.01     10.30 o 
   4   8   9       17.83       19.09      2.74 o 
   5   8   9      334.87      363.09     22.30 o 
   6   8   9       89.91       78.18      8.69 o 
  -1   9   9      149.75      130.94     24.75 o 
   0   9   9       17.68        9.48      2.08 o 
   1   9   9      101.07      103.03     11.94 o 
   2   9   9       49.57       41.83      5.79 o 
   3   9   9       53.94       48.64      6.03 o 
   4   9   9       67.59       56.42      8.37 o 
  -4  -7  10        2.59        0.19      2.03 o 
  -3  -7  10       27.61       24.79      5.96 o 
  -2  -7  10       56.63       40.33      6.10 o 
  -1  -7  10       13.30       10.34      4.57 o 
   0  -7  10        9.27       10.15      4.53 o 
   1  -7  10       34.52       36.05      6.35 o 
   2  -7  10       44.86       48.51      7.45 o 
   3  -7  10       18.57       16.51      6.58 o 
  -5  -6  10      110.79      111.30      9.09 o 
  -4  -6  10       10.47       16.63      3.09 o 
  -3  -6  10       95.97       91.13      6.59 o 
  -2  -6  10       25.15       24.87      3.42 o 
  -1  -6  10       50.27       50.81      6.15 o 
   0  -6  10       95.07      109.58      9.63 o 
   1  -6  10       85.78       91.43      8.47 o 
   2  -6  10       42.00       44.04      6.42 o 
   3  -6  10       10.91       12.36      4.59 o 
   4  -6  10      120.90      124.55      9.76 o 
  -6  -5  10        3.56        3.11      3.94 o 
  -5  -5  10        5.70       -2.30      3.07 o 
  -4  -5  10       32.65       22.20      3.36 o 
  -3  -5  10       50.24       48.85      5.11 o 
  -2  -5  10       34.34       27.08      3.10 o 
  -1  -5  10        2.96        4.43      2.35 o 
   0  -5  10        4.10        4.79      2.06 o 
   1  -5  10       37.33       48.98      6.96 o 
   2  -5  10       11.17       16.88      5.92 o 
   3  -5  10       66.12       55.84      6.77 o 
   4  -5  10       32.85       38.35      7.18 o 
   5  -5  10        0.81        2.26      3.05 o 
  -7  -4  10       16.17       21.37      5.75 o 
  -6  -4  10       50.43       52.62      6.91 o 
  -5  -4  10       26.96       23.46      5.03 o 
  -4  -4  10       47.10       45.25      9.22 o 
  -3  -4  10      141.51      143.34      6.90 o 
  -2  -4  10      509.78      493.00     19.76 o 
  -1  -4  10      204.02      176.06     11.17 o 
   0  -4  10      185.61      168.21     13.67 o 
   1  -4  10      479.47      447.76     37.30 o 
   2  -4  10       95.21       85.28     16.72 o 
   3  -4  10      326.69      284.83     19.39 o 
   4  -4  10        9.09        8.51      5.71 o 
   5  -4  10      453.46      476.66     32.56 o 
   6  -4  10       90.85       87.81     16.61 o 
  -7  -3  10       51.71       34.45      6.35 o 
  -6  -3  10       20.20       21.87      5.50 o 
  -5  -3  10       21.46       24.81      4.94 o 
  -4  -3  10        2.52        1.19      0.94 o 
  -3  -3  10      391.98      365.92     11.81 o 
  -2  -3  10      262.75      285.18     11.92 o 
  -1  -3  10      123.81      135.27      6.59 o 
   0  -3  10       80.22       66.12      6.76 o 
   1  -3  10       32.71       30.38      4.28 o 
   2  -3  10      311.08      276.19     10.99 o 
   3  -3  10       27.27       33.66      5.02 o 
   4  -3  10        1.53       -1.79      3.18 o 
   5  -3  10      640.83      643.23     25.58 o 
   6  -3  10      241.28      203.56     40.58 o 
   7  -3  10      136.21      115.83     27.68 o 
  -7  -2  10       12.68       24.63      6.33 o 
  -6  -2  10       96.05       97.86      8.39 o 
  -5  -2  10        1.47        5.54      3.70 o 
  -4  -2  10      352.85      358.62     14.11 o 
  -3  -2  10      366.08      375.76     22.78 o 
  -2  -2  10      787.95      863.77     19.30 o 
  -1  -2  10       39.46       32.20      3.47 o 
   0  -2  10      260.10      263.37     12.68 o 
   1  -2  10      590.47      630.98     14.83 o 
   2  -2  10        3.25        5.28      1.92 o 
   3  -2  10       27.92       32.72      3.18 o 
   4  -2  10       28.26       33.50      6.78 o 
   5  -2  10      209.31      220.09     39.66 o 
   6  -2  10      249.02      229.04     16.07 o 
   7  -2  10      334.54      339.36     25.29 o 
   8  -2  10       25.78       19.19      4.19 o 
  -8  -1  10        6.22        0.54      3.90 o 
  -7  -1  10        0.12        0.39      3.26 o 
  -6  -1  10      149.54      157.29     10.38 o 
  -5  -1  10       88.72      118.48      8.93 o 
  -4  -1  10       43.79       38.46      3.60 o 
  -3  -1  10       56.87       52.14      4.65 o 
  -2  -1  10      403.23      430.02     13.57 o 
  -1  -1  10      250.16      246.56     10.57 o 
   0  -1  10      242.24      275.54      8.85 o 
   1  -1  10      185.93      195.82     14.69 o 
   2  -1  10      188.13      167.84     19.13 o 
   3  -1  10      187.07      176.87      6.79 o 
   4  -1  10      542.78      572.74     18.05 o 
   5  -1  10        2.75        4.63      1.52 o 
   6  -1  10      330.83      335.67     13.26 o 
   7  -1  10      302.64      277.75     41.55 o 
   8  -1  10      329.99      294.88     22.45 o 
  -8   0  10       39.01       28.26      4.13 o 
  -7   0  10      154.62      135.47     12.98 o 
  -6   0  10      138.89      145.08     10.03 o 
  -5   0  10        0.97        3.22      3.65 o 
  -4   0  10      109.83      117.13      7.74 o 
  -3   0  10      364.52      365.11     16.49 o 
  -2   0  10      319.79      306.99     22.85 o 
  -1   0  10      354.65      382.68     11.79 o 
   0   0  10      224.11      261.55      8.91 o 
   1   0  10      127.13      139.69      6.52 o 
   2   0  10       35.55       31.82      3.27 o 
   3   0  10      280.26      282.93     15.77 o 
   4   0  10      206.19      197.75      9.91 o 
   5   0  10       83.03       79.45     10.12 o 
   6   0  10      119.53      118.90     17.52 o 
   7   0  10       27.45       30.61      4.53 o 
   8   0  10       59.56       44.39     12.65 o 
  -7   1  10       26.16       33.43     11.23 o 
  -6   1  10      434.69      450.89     15.62 o 
  -5   1  10       40.85       45.97      5.52 o 
  -4   1  10      171.54      176.38     10.88 o 
  -3   1  10        1.20        3.55      3.26 o 
  -2   1  10      302.19      314.92     12.92 o 
  -1   1  10      481.27      505.23     16.49 o 
   0   1  10      627.49      706.05     18.60 o 
   1   1  10     1218.87     1309.29     23.64 o 
   2   1  10     1596.90     1707.14     28.37 o 
   3   1  10     1495.63     1633.65     36.98 o 
   4   1  10     1199.90     1293.92     33.29 o 
   5   1  10      360.73      393.25     13.41 o 
   6   1  10      369.75      355.89     21.93 o 
   7   1  10      360.12      380.89     28.01 o 
   8   1  10      118.64       91.91     13.83 o 
  -7   2  10        1.37        0.52      4.56 o 
  -6   2  10      138.41      146.38      6.90 o 
  -5   2  10      252.18      273.12     14.87 o 
  -4   2  10       81.95       80.17      6.33 o 
  -3   2  10       18.15       21.12      4.05 o 
  -2   2  10      216.54      261.62     10.01 o 
  -1   2  10      340.92      361.43     13.83 o 
   0   2  10      419.88      428.36     14.58 o 
   1   2  10       19.10       14.56      4.46 o 
   2   2  10        0.94        4.03      4.13 o 
   3   2  10       11.67        3.70      2.97 o 
   4   2  10       11.94       13.12      3.09 o 
   5   2  10       37.32       52.76     12.92 o 
   6   2  10        0.24        7.43      2.84 o 
   7   2  10        4.23        2.47      2.14 o 
   9   2  10       83.67       65.74     11.28 o 
  -7   3  10      149.43      141.29     14.45 o 
  -6   3  10        8.21        8.39      3.04 o 
  -5   3  10      159.02      157.04      7.92 o 
  -3   3  10      214.56      211.05     12.36 o 
  -2   3  10      772.02      818.89     30.96 o 
  -1   3  10      150.03      163.56      7.95 o 
   0   3  10      699.75      745.77     29.05 o 
   1   3  10       45.48       44.04      4.86 o 
   2   3  10     3862.71     4021.71     36.32 o 
   3   3  10      603.27      623.72     20.45 o 
   4   3  10      662.96      744.23     29.71 o 
   5   3  10        2.99       12.25      2.66 o 
   6   3  10      352.01      354.83     17.28 o 
   7   3  10      408.06      390.63     24.46 o 
   8   3  10       97.27       92.90     20.72 o 
  -6   4  10       70.85       70.73      5.25 o 
  -5   4  10       24.96       21.32      3.34 o 
  -4   4  10       29.10       23.86      3.00 o 
  -3   4  10        4.44        1.72      3.07 o 
  -2   4  10      219.12      187.74     11.05 o 
  -1   4  10      110.23       93.61      6.75 o 
   0   4  10       30.25       22.76      4.32 o 
   1   4  10      122.73      115.83      7.04 o 
   2   4  10       72.49       83.04     16.61 o 
   3   4  10        0.49        1.62      1.74 o 
   4   4  10       11.43        8.60      3.14 o 
   5   4  10        2.05        0.71      1.76 o 
   6   4  10        4.21        6.04      2.55 o 
   7   4  10       86.42       89.10     21.35 o 
   8   4  10        3.38        6.19      3.12 o 
  -6   5  10      136.09      134.17      7.05 o 
  -5   5  10      125.33      126.29     11.80 o 
  -4   5  10      281.27      252.51     10.40 o 
  -3   5  10      510.13      491.16     13.01 o 
  -2   5  10       92.19       76.60      5.36 o 
  -1   5  10        6.49       14.83      3.95 o 
   0   5  10     1129.76     1177.02     47.47 o 
   1   5  10     1198.85     1240.29     49.65 o 
   2   5  10      213.07      226.32     12.67 o 
   3   5  10      195.86      231.13     26.14 o 
   4   5  10      556.28      572.47     23.69 o 
   5   5  10      280.17      274.08     15.84 o 
   6   5  10       73.97       88.29     22.82 o 
   7   5  10       51.27       48.96     11.50 o 
   8   5  10        7.54        7.02      2.68 o 
  -5   6  10       23.95       22.80      3.26 o 
  -4   6  10        3.90        1.06      1.68 o 
  -3   6  10        4.45       -0.12      1.70 o 
  -2   6  10       37.93       28.70      2.36 o 
  -1   6  10       42.38       34.19      2.71 o 
   0   6  10       32.50       30.73      4.53 o 
   1   6  10        1.76        0.83      3.07 o 
   2   6  10        0.97        1.97      1.49 o 
   3   6  10      181.09      195.15     21.68 o 
   4   6  10      251.89      270.44     42.86 o 
   5   6  10      483.37      512.83     21.78 o 
   6   6  10      178.95      201.03     37.79 o 
   7   6  10      138.21      125.84     32.39 o 
  -4   7  10      148.84      141.57      8.37 o 
  -3   7  10      114.17       97.57      5.60 o 
  -2   7  10      304.79      297.35     15.02 o 
  -1   7  10      277.77      271.45     14.16 o 
   0   7  10      445.61      438.12     16.77 o 
   1   7  10      241.23      216.93     20.14 o 
   2   7  10      118.86      126.91     14.28 o 
   3   7  10       82.32       91.61      6.43 o 
   4   7  10      211.52      222.95     19.04 o 
   5   7  10      176.31      181.78     25.96 o 
   6   7  10       23.31       22.76      4.32 o 
   7   7  10        6.63        6.91      1.86 o 
  -2   8  10       76.04       59.00      5.28 o 
  -1   8  10       58.66       56.23      9.97 o 
   0   8  10       11.56       10.50      5.96 o 
   1   8  10       97.20       87.43     10.96 o 
   2   8  10       10.34       13.86      2.66 o 
   3   8  10       87.57       98.49      9.87 o 
   4   8  10        4.48        3.42      1.56 o 
   5   8  10       33.30       29.19      4.75 o 
   0   9  10       38.66       40.45      5.59 o 
   1   9  10        1.66        2.09      1.53 o 
   2   9  10        0.34        0.35      2.29 o 
   3   9  10       64.72       69.07      8.24 o 
  -3  -7  11       47.89       39.27      7.04 o 
  -2  -7  11       43.92       40.45      5.79 o 
  -1  -7  11       11.63       14.20      4.65 o 
   0  -7  11       35.59       39.83      7.41 o 
   1  -7  11       92.07       98.95      9.30 o 
  -5  -6  11        8.35        5.57      4.94 o 
  -4  -6  11        0.14        1.42      1.55 o 
  -3  -6  11       32.16       21.15      3.27 o 
  -2  -6  11        0.06        1.49      3.38 o 
  -1  -6  11        1.28        0.85      3.53 o 
   0  -6  11        0.97        5.44      4.07 o 
   1  -6  11       45.07       43.86      7.39 o 
   2  -6  11       18.13       21.51      6.40 o 
   3  -6  11        7.14        7.97      5.65 o 
  -6  -5  11       13.29       13.37      4.92 o 
  -5  -5  11      124.58      123.49     12.71 o 
  -4  -5  11       18.31       11.86      3.36 o 
  -3  -5  11       30.17       32.35      3.81 o 
  -2  -5  11        2.98        0.92      2.36 o 
  -1  -5  11       95.31       79.76      5.52 o 
   0  -5  11      123.35      103.53     20.97 o 
   1  -5  11      147.88      164.19     16.38 o 
   2  -5  11      275.18      252.73     35.53 o 
   3  -5  11       84.19       75.81     22.32 o 
   4  -5  11        3.29        2.51      1.81 o 
   5  -5  11       56.14       51.27     10.05 o 
  -6  -4  11        1.24        2.93      3.63 o 
  -5  -4  11       90.23      108.19     11.75 o 
  -4  -4  11       60.63       45.62      5.04 o 
  -3  -4  11        0.19        1.70      1.50 o 
  -2  -4  11       81.97       64.48      8.81 o 
  -1  -4  11      117.21      107.79      7.74 o 
   0  -4  11        5.14        6.50      2.00 o 
   1  -4  11        3.37        2.04      1.30 o 
   2  -4  11      451.88      474.69     23.92 o 
   3  -4  11       49.88       47.28      7.99 o 
   4  -4  11      454.99      431.58     24.15 o 
   5  -4  11        3.88        7.66      2.35 o 
   6  -4  11      150.48      133.58     28.76 o 
  -7  -3  11       14.51        4.71      5.40 o 
  -6  -3  11      171.19      176.86     15.99 o 
  -5  -3  11       26.76       32.79      6.37 o 
  -4  -3  11       17.86       15.05      2.80 o 
  -3  -3  11      110.83       92.43      5.94 o 
  -2  -3  11      110.92      107.88      6.39 o 
  -1  -3  11      102.29      100.86      6.03 o 
   0  -3  11      113.40      110.71      6.56 o 
   1  -3  11      700.40      665.89     17.28 o 
   2  -3  11       44.77       31.43      7.77 o 
   3  -3  11      181.88      178.87     13.66 o 
   4  -3  11        0.74       -2.28      3.22 o 
   5  -3  11       12.42       15.61      4.55 o 
   6  -3  11       45.41       44.54      4.98 o 
   7  -3  11        0.14        1.62      2.26 o 
  -7  -2  11        2.79        5.50      4.24 o 
  -6  -2  11        0.65        3.20      3.74 o 
  -5  -2  11      196.55      201.44     12.21 o 
  -4  -2  11       73.55       72.43      9.08 o 
  -3  -2  11      185.88      209.11      7.92 o 
  -2  -2  11      134.10      134.97      7.24 o 
  -1  -2  11       77.78       95.39     10.19 o 
   0  -2  11       65.55       77.27      5.32 o 
   1  -2  11      123.85      127.46      6.55 o 
   2  -2  11      180.37      162.45     10.37 o 
   3  -2  11       69.05       59.61      4.56 o 
   4  -2  11        7.65        5.61      1.43 o 
   5  -2  11      107.48       99.36     21.68 o 
   6  -2  11      355.16      339.40     33.14 o 
   7  -2  11      276.93      246.62     44.35 o 
  -7  -1  11       23.38       24.05      5.71 o 
  -6  -1  11      187.91      186.03     15.70 o 
  -5  -1  11       17.23       22.55      6.58 o 
  -4  -1  11       56.90       60.80      9.03 o 
  -3  -1  11        0.66        3.70      1.85 o 
  -2  -1  11       88.15       80.44      5.62 o 
  -1  -1  11       86.61       81.96      5.62 o 
   0  -1  11        7.94        6.85      2.91 o 
   1  -1  11        2.67        5.55      2.05 o 
   2  -1  11      206.17      185.02     11.56 o 
   3  -1  11      191.45      164.39      8.82 o 
   4  -1  11       19.17       20.86      3.13 o 
   5  -1  11        0.87        1.79      0.99 o 
   6  -1  11        6.19        7.50      2.43 o 
   7  -1  11        2.62        2.24      2.03 o 
   8  -1  11       33.14       27.72      9.36 o 
  -7   0  11        0.45        2.66      3.72 o 
  -6   0  11      112.49      105.73     10.36 o 
  -5   0  11      249.44      281.68     15.30 o 
  -4   0  11      113.76      121.47      8.64 o 
  -3   0  11      207.09      203.00     12.13 o 
  -2   0  11      583.27      665.18     20.21 o 
  -1   0  11      120.86      133.79      6.60 o 
   0   0  11      259.26      282.92      9.77 o 
   1   0  11       83.61       84.44      5.92 o 
   2   0  11      297.71      291.13     10.59 o 
   3   0  11      101.65      104.32      5.89 o 
   4   0  11      694.59      751.31     17.63 o 
   5   0  11      267.66      270.52     15.12 o 
   6   0  11      534.34      573.23     16.11 o 
   7   0  11      137.17      137.73     30.21 o 
   8   0  11       64.68       52.56     11.27 o 
  -7   1  11       87.59       75.56      5.81 o 
  -6   1  11       80.91       78.35      9.16 o 
  -5   1  11        6.64        9.18      4.19 o 
  -4   1  11       10.96       11.25      3.26 o 
  -3   1  11      453.81      487.60     23.09 o 
  -2   1  11       71.87       76.95      6.31 o 
  -1   1  11       80.87       82.67      6.48 o 
   0   1  11       48.94       51.39      4.96 o 
   1   1  11      390.39      435.27     12.49 o 
   2   1  11      103.77      102.56      5.67 o 
   3   1  11        1.06       -0.37      3.88 o 
   4   1  11        0.32        1.23      2.05 o 
   5   1  11     1112.53     1084.56     30.39 o 
   6   1  11        5.64        5.00      1.23 o 
   7   1  11       46.47       49.15      5.21 o 
  -7   2  11        7.86        7.25      3.05 o 
  -6   2  11       41.20       57.41      7.64 o 
  -5   2  11       66.02       80.63      8.08 o 
  -4   2  11      134.98      136.49      9.82 o 
  -3   2  11      280.32      339.28     14.56 o 
  -2   2  11      375.96      404.69     19.98 o 
  -1   2  11      748.69      856.68     32.68 o 
   0   2  11      256.72      281.80     10.65 o 
   1   2  11        3.94        8.12      3.95 o 
   2   2  11      173.47      175.23     10.05 o 
   3   2  11     1195.47     1256.67     44.87 o 
   4   2  11      709.50      740.62     31.87 o 
   5   2  11        2.26        4.01      3.22 o 
   6   2  11      179.98      176.83     16.18 o 
   7   2  11      375.76      368.52     26.02 o 
   8   2  11      125.24       95.41     23.73 o 
  -6   3  11       15.09        9.23      2.80 o 
  -5   3  11       34.49       38.10      5.83 o 
  -4   3  11       49.89       47.61      5.96 o 
  -3   3  11       18.64       14.18      4.28 o 
  -2   3  11        2.98        4.69      3.43 o 
  -1   3  11      196.30      180.63     11.01 o 
   0   3  11      245.99      244.28     20.08 o 
   1   3  11      161.25      165.56      9.78 o 
   2   3  11       58.27       57.77      5.56 o 
   3   3  11      167.35      190.37     11.42 o 
   4   3  11      111.93      118.11     17.77 o 
   5   3  11        9.60       12.67      4.05 o 
   6   3  11       24.01       38.52      7.29 o 
   7   3  11      107.50       98.59     25.37 o 
   8   3  11       41.45       39.58      8.14 o 
  -6   4  11       52.72       52.17      4.85 o 
  -5   4  11      160.54      155.49      9.98 o 
  -4   4  11      254.32      223.68      5.99 o 
  -3   4  11       14.54       11.94      3.99 o 
  -2   4  11      192.64      182.19     10.72 o 
  -1   4  11       90.90      105.53     23.86 o 
   0   4  11     1293.00     1352.27     54.26 o 
   1   4  11      293.88      278.27     14.62 o 
   2   4  11       30.98       34.03      4.17 o 
   3   4  11       37.49       39.64      7.70 o 
   4   4  11      529.77      507.49     21.82 o 
   5   4  11      155.11      190.29     27.83 o 
   6   4  11       31.87       43.38     10.40 o 
   7   4  11       10.87       10.61      5.27 o 
   8   4  11       12.82       10.07      4.01 o 
  -4   5  11        0.21        0.78      1.71 o 
  -3   5  11       47.81       49.06      6.49 o 
  -2   5  11       53.12       45.75      4.48 o 
  -1   5  11       56.40       62.05      5.90 o 
   0   5  11       12.03       16.51      4.42 o 
   1   5  11      716.26      725.30     22.70 o 
   2   5  11      380.15      389.49     18.07 o 
   3   5  11      225.70      228.95     13.62 o 
   4   5  11       36.82       51.29     12.50 o 
   5   5  11      281.61      314.09     43.92 o 
   6   5  11       89.38       87.17     23.75 o 
   7   5  11      296.22      284.64     24.98 o 
  -4   6  11       22.46       18.74      2.57 o 
  -3   6  11       72.06       62.61      3.78 o 
  -2   6  11       84.29       69.30      3.65 o 
  -1   6  11      157.98      150.14     10.75 o 
   0   6  11      357.90      385.29     17.11 o 
   1   6  11      324.21      321.07     16.26 o 
   2   6  11       60.12       54.90     10.72 o 
   3   6  11       40.79       43.13      8.14 o 
   4   6  11       12.63        9.72      3.86 o 
   5   6  11      109.59      109.99     25.33 o 
   6   6  11       11.89       11.19      2.66 o 
   7   6  11        2.66       -3.36      3.68 o 
  -3   7  11        6.90        2.41      1.38 o 
  -2   7  11      103.67      101.24      5.49 o 
  -1   7  11       78.53       73.83     10.26 o 
   0   7  11      128.81      132.15      8.40 o 
   1   7  11      261.99      244.61     15.57 o 
   2   7  11      250.69      259.55      9.10 o 
   3   7  11      222.19      228.39     30.55 o 
   4   7  11      124.41      109.49     19.33 o 
   5   7  11      117.94      123.34     22.03 o 
   6   7  11      165.95      152.62     20.18 o 
  -1   8  11        1.37        7.05      2.82 o 
   0   8  11       52.12       45.33      5.53 o 
   1   8  11       35.58       31.37      4.98 o 
   2   8  11        0.18        0.20      1.95 o 
   3   8  11        3.98        0.84      1.61 o 
   4   8  11       86.97       95.35      8.23 o 
   5   8  11       29.86       30.58      6.36 o 
  -3  -6  12       19.58        8.58      4.98 o 
  -2  -6  12        4.99        6.91      5.21 o 
  -1  -6  12       56.19       48.49     12.33 o 
   0  -6  12       23.01       11.50      4.75 o 
   1  -6  12        2.53        1.93      1.68 o 
   2  -6  12       18.03        9.78      3.72 o 
  -5  -5  12        3.42        3.05      3.65 o 
  -4  -5  12       49.84       29.36      5.32 o 
  -3  -5  12      126.94      104.16     10.45 o 
  -2  -5  12        7.25        7.04      2.13 o 
  -1  -5  12       25.83       25.77      3.43 o 
   0  -5  12       16.79       18.34      3.88 o 
   1  -5  12      114.72      104.49     18.87 o 
   2  -5  12       34.47       39.91      8.89 o 
   3  -5  12       90.37       75.00     19.15 o 
   4  -5  12      393.59      346.84     38.08 o 
  -5  -4  12       33.69       46.45      7.37 o 
  -4  -4  12       31.38       26.12      4.00 o 
  -3  -4  12      214.00      192.20      8.61 o 
  -2  -4  12        2.37        4.36      1.82 o 
  -1  -4  12       32.24       27.55      3.81 o 
   0  -4  12       60.47       54.87      9.87 o 
   1  -4  12        8.95        8.31      2.39 o 
   2  -4  12       85.10       86.47     16.16 o 
   3  -4  12       31.57       20.76      4.94 o 
   4  -4  12       18.83       24.02      6.02 o 
   5  -4  12        7.01        5.69      4.15 o 
  -6  -3  12        0.37        3.95      3.84 o 
  -5  -3  12        8.18        4.46      3.61 o 
  -4  -3  12        6.90        4.21      4.21 o 
  -3  -3  12       92.31       73.79      7.97 o 
  -2  -3  12       47.09       48.30      4.60 o 
  -1  -3  12       23.79       27.13      3.58 o 
   0  -3  12      321.72      295.44     13.40 o 
   1  -3  12      242.08      217.74     14.07 o 
   2  -3  12      258.05      209.09     28.90 o 
   3  -3  12       77.84       78.39     14.47 o 
   4  -3  12       69.52       66.63     14.16 o 
   5  -3  12      156.22      127.58     25.23 o 
   6  -3  12      111.46       99.44     23.82 o 
  -6  -2  12        1.19        7.04      4.28 o 
  -5  -2  12       91.06       85.70      9.28 o 
  -4  -2  12        2.50        3.20      1.75 o 
  -3  -2  12        0.89        1.27      2.09 o 
  -2  -2  12        9.87        8.46      1.38 o 
  -1  -2  12        3.14        2.01      1.40 o 
   0  -2  12       25.17       30.84      3.67 o 
   1  -2  12       90.16       80.56      8.82 o 
   2  -2  12       14.14       15.42      2.29 o 
   3  -2  12       24.12       20.44      3.79 o 
   4  -2  12       60.54       54.26      9.26 o 
   5  -2  12       25.78       22.26      6.65 o 
   6  -2  12        5.90        2.03      1.43 o 
   7  -2  12       42.73       37.13      7.56 o 
  -6  -1  12        0.52        5.52      4.24 o 
  -5  -1  12      248.19      232.38     17.98 o 
  -4  -1  12       14.96       13.36      3.58 o 
  -3  -1  12      160.60      162.93      7.90 o 
  -2  -1  12      133.53      134.27      6.40 o 
  -1  -1  12      209.69      229.51     10.56 o 
   0  -1  12      119.05      131.88      9.04 o 
   1  -1  12      303.04      326.53     13.69 o 
   2  -1  12      193.07      179.49      7.46 o 
   3  -1  12      245.33      224.85     22.95 o 
   4  -1  12       40.57       37.88      5.82 o 
   5  -1  12      205.37      207.62     22.33 o 
   6  -1  12      161.44      164.91     26.33 o 
   7  -1  12       79.26       56.33     15.80 o 
  -6   0  12        0.04        1.33      3.45 o 
  -5   0  12       78.22       79.59      7.47 o 
  -4   0  12        2.12        2.58      3.36 o 
  -3   0  12       11.24        6.50      3.82 o 
  -2   0  12       10.74       10.10      1.89 o 
  -1   0  12       61.07       55.78      5.00 o 
   0   0  12        1.84        4.19      3.12 o 
   1   0  12      197.91      204.46     11.14 o 
   2   0  12       65.41       61.03      4.99 o 
   3   0  12       58.08       57.73      4.89 o 
   4   0  12      326.27      312.05     17.38 o 
   5   0  12      481.42      471.03     20.56 o 
   6   0  12      321.32      286.87     16.31 o 
   7   0  12       61.22       49.25      8.83 o 
  -6   1  12      195.42      193.16     16.84 o 
  -5   1  12       55.24       58.58      8.08 o 
  -4   1  12       66.88       71.47      7.60 o 
  -3   1  12      105.69      106.86      8.04 o 
  -2   1  12      170.61      179.47     10.99 o 
  -1   1  12      634.06      739.15     32.77 o 
   0   1  12      444.18      498.16     19.35 o 
   1   1  12      481.76      514.69     19.40 o 
   2   1  12       14.98       18.11      2.34 o 
   3   1  12      922.86      981.37     34.88 o 
   4   1  12      185.11      186.22      8.12 o 
   5   1  12       27.15       26.93      3.44 o 
   6   1  12      156.62      157.92     19.13 o 
   7   1  12      189.70      202.89     17.49 o 
  -6   2  12       17.68       37.23      7.35 o 
  -5   2  12       17.31       15.72      5.88 o 
  -4   2  12       83.49       82.56      7.35 o 
  -3   2  12      101.81      115.10      9.39 o 
  -2   2  12       15.03       23.88      4.13 o 
  -1   2  12        0.38        0.58      3.53 o 
   0   2  12        3.27        8.35      5.15 o 
   1   2  12      665.72      657.87     28.91 o 
   2   2  12       83.97       76.23      6.37 o 
   3   2  12      488.23      497.69     17.88 o 
   4   2  12       40.35       49.75     11.59 o 
   5   2  12      289.56      270.05     20.00 o 
   6   2  12      345.34      380.91     13.52 o 
   7   2  12      192.97      179.26     37.81 o 
   8   2  12      183.85      188.55     33.35 o 
  -6   3  12       68.19       56.86      7.20 o 
  -5   3  12      135.67      143.98     13.50 o 
  -4   3  12      113.48      110.93      8.01 o 
  -3   3  12       85.93       95.17      8.70 o 
  -2   3  12       20.21       30.88      5.46 o 
  -1   3  12      227.52      265.40     12.58 o 
   0   3  12       14.96       18.40      4.28 o 
   1   3  12        3.95        9.26      3.94 o 
   2   3  12       18.47       17.86      4.32 o 
   3   3  12      121.74      124.51      8.66 o 
   4   3  12      160.61      173.74     24.27 o 
   5   3  12      143.01      168.28     35.97 o 
   6   3  12      186.35      191.43     11.11 o 
   7   3  12       25.15       20.06      3.84 o 
  -5   4  12        8.89        6.69      2.94 o 
  -4   4  12       79.89       66.58      6.60 o 
  -3   4  12      382.66      385.19     14.08 o 
  -2   4  12      113.54      136.26      9.78 o 
  -1   4  12        1.30       -1.41      3.26 o 
   0   4  12      230.90      233.34     12.62 o 
   1   4  12      592.47      600.15     24.54 o 
   2   4  12      269.94      264.09     13.97 o 
   3   4  12       26.82       33.53      5.00 o 
   4   4  12      633.80      664.23     28.45 o 
   5   4  12      345.77      415.07     19.12 o 
   6   4  12      244.44      270.30     20.54 o 
   7   4  12      174.28      170.38     29.18 o 
  -4   5  12      271.91      227.42     17.44 o 
  -3   5  12       16.71       22.92      3.59 o 
  -2   5  12        2.07       -1.79      3.20 o 
  -1   5  12       24.20       36.32      5.44 o 
   0   5  12      235.36      256.22     13.79 o 
   1   5  12        2.47        0.93      2.18 o 
   2   5  12       40.24       49.09      6.06 o 
   3   5  12      193.78      182.38     35.78 o 
   4   5  12        9.45       14.14      2.14 o 
   5   5  12        5.18        3.22      3.34 o 
   6   5  12        8.36       10.09      3.22 o 
   7   5  12        0.65        2.55      1.70 o 
  -3   6  12       21.20       16.57      2.62 o 
  -2   6  12      117.45      105.98     12.05 o 
  -1   6  12      609.98      545.53     37.73 o 
   0   6  12      390.90      366.31     30.54 o 
   1   6  12      107.41      109.51      8.16 o 
   2   6  12      263.23      271.27     15.47 o 
   3   6  12      598.58      623.84     18.36 o 
   4   6  12      599.63      653.24     42.76 o 
   5   6  12      486.85      571.08     18.56 o 
   6   6  12      106.79      108.46     31.73 o 
  -2   7  12        4.62        6.62      3.36 o 
  -1   7  12        1.39        5.03      4.53 o 
   0   7  12        0.03        2.22      2.28 o 
   1   7  12       23.81       22.93      4.14 o 
   2   7  12        0.00        1.04      2.18 o 
   3   7  12       16.65       10.15      2.97 o 
   4   7  12      129.07      121.64     26.52 o 
   5   7  12        1.71        4.11      2.60 o 
   0   8  12      288.28      247.08     12.16 o 
   1   8  12       82.72       61.23     17.94 o 
   2   8  12      151.41      141.87     10.19 o 
   3   8  12       31.84       34.92      7.75 o 
   0  -6  13       31.38       21.43      8.62 o 
  -3  -5  13       43.26       32.40      3.84 o 
  -2  -5  13        0.43        0.53      2.27 o 
  -1  -5  13        0.39        1.25      2.16 o 
   0  -5  13       52.73       46.33     10.03 o 
   1  -5  13       15.88        6.65      1.66 o 
   2  -5  13       21.46       27.91      4.84 o 
   3  -5  13       25.36       18.71      7.39 o 
  -4  -4  13        7.41        4.94      5.07 o 
  -3  -4  13      138.07      112.64      8.58 o 
  -2  -4  13       79.42       65.49      6.27 o 
  -1  -4  13       54.07       55.09     10.19 o 
   0  -4  13       84.56       84.91      7.51 o 
   1  -4  13      178.93      159.79     18.13 o 
   2  -4  13       51.88       61.24     11.32 o 
   3  -4  13       55.64       49.46     12.02 o 
   4  -4  13      217.82      197.66     26.02 o 
  -5  -3  13       35.81       17.01      5.36 o 
  -4  -3  13        8.78        1.12      2.15 o 
  -3  -3  13       34.98       26.48      3.92 o 
  -2  -3  13       16.69        9.95      2.02 o 
  -1  -3  13        0.90        1.61      1.80 o 
   0  -3  13        0.83        5.65      2.72 o 
   1  -3  13       19.35       16.42      2.58 o 
   2  -3  13       38.13       32.62      6.44 o 
   3  -3  13        6.11        0.73      3.86 o 
   4  -3  13        5.39        5.98      2.43 o 
   5  -3  13       11.93       14.33      4.92 o 
  -5  -2  13       26.26       33.04      7.00 o 
  -4  -2  13       57.99       44.89      4.77 o 
  -3  -2  13      102.20       86.43      8.82 o 
  -2  -2  13       66.60       79.15     15.35 o 
  -1  -2  13       85.59      104.43     10.64 o 
   0  -2  13       50.45       47.78      5.14 o 
   1  -2  13      282.06      284.60     11.94 o 
   2  -2  13      134.74      114.28     18.53 o 
   3  -2  13      149.25      123.70     14.01 o 
   4  -2  13        9.36       11.88      2.99 o 
   5  -2  13      179.93      191.64     27.74 o 
   6  -2  13      152.33      111.55     31.52 o 
  -6  -1  13       10.23        9.51      4.65 o 
  -5  -1  13        4.06        3.94      4.22 o 
  -4  -1  13        5.12        5.83      3.78 o 
  -3  -1  13       34.16       31.90      4.70 o 
  -2  -1  13        7.55        9.24      2.11 o 
  -1  -1  13        3.99        0.69      3.54 o 
   0  -1  13      270.72      267.06     13.91 o 
   1  -1  13        5.19        5.90      1.68 o 
   2  -1  13       51.36       51.79      4.40 o 
   3  -1  13        0.74        0.34      1.85 o 
   4  -1  13      353.27      305.95     26.67 o 
   5  -1  13        1.47        3.12      2.10 o 
   6  -1  13      110.12       75.06     21.06 o 
  -6   0  13       27.79       21.37      5.50 o 
  -5   0  13       19.36       30.23      6.77 o 
  -4   0  13       23.41       37.90      6.04 o 
  -3   0  13      179.59      178.47     11.79 o 
  -2   0  13      183.02      178.20      9.06 o 
  -1   0  13      203.09      213.34      9.22 o 
   0   0  13      171.34      165.85     10.49 o 
   1   0  13      521.62      548.53     16.67 o 
   2   0  13      535.76      569.85     23.55 o 
   3   0  13      243.30      254.26     10.30 o 
   4   0  13       19.48       16.61      2.95 o 
   5   0  13       23.94       22.35      3.43 o 
   6   0  13      104.31       97.80     19.52 o 
   7   0  13        4.54        7.45      3.09 o 
  -6   1  13        3.82        6.15      5.65 o 
  -5   1  13       11.73       12.94      5.57 o 
  -4   1  13       28.54       25.33      5.34 o 
  -3   1  13       11.74       13.02      5.38 o 
  -2   1  13      119.91      131.98      9.78 o 
  -1   1  13        2.70        7.87      3.99 o 
   0   1  13       79.78       82.99      6.04 o 
   1   1  13       12.00        9.51      2.84 o 
   2   1  13      622.31      636.70     21.05 o 
   3   1  13      206.26      219.18      9.84 o 
   4   1  13      233.70      234.60     18.62 o 
   5   1  13       61.02       64.80     10.86 o 
   6   1  13      116.95       96.89     16.47 o 
   7   1  13      151.71      136.88     19.78 o 
  -5   2  13       25.96       18.46      5.38 o 
  -4   2  13       15.45       19.54      5.25 o 
  -3   2  13      369.22      385.36     18.48 o 
  -2   2  13       36.42       39.81      6.10 o 
  -1   2  13      197.14      207.07     12.56 o 
   0   2  13       38.40       47.16      6.06 o 
   1   2  13      890.50      966.30     36.71 o 
   2   2  13       58.51       58.76      6.25 o 
   3   2  13       48.73       59.14     13.79 o 
   4   2  13       15.14        7.29      3.30 o 
   5   2  13        8.14        5.54      3.41 o 
   6   2  13       43.82       34.01      8.14 o 
   7   2  13        9.00        6.17      3.68 o 
  -5   3  13       60.27       69.33      8.47 o 
  -4   3  13       44.31       51.39      6.67 o 
  -3   3  13      180.29      165.33      9.91 o 
  -2   3  13      180.82      169.44     10.94 o 
  -1   3  13       35.21       30.98      5.54 o 
   0   3  13       88.26      107.56      7.93 o 
   1   3  13       75.45       74.34      7.43 o 
   2   3  13       46.57       47.99      5.71 o 
   3   3  13       71.44       66.76      6.67 o 
   4   3  13      329.09      341.54     19.64 o 
   5   3  13       93.63      105.19     22.36 o 
   6   3  13      218.31      245.94     43.36 o 
   7   3  13       29.67       35.96      8.97 o 
  -4   4  13       69.36       68.21      7.35 o 
  -3   4  13       13.48       16.96      5.03 o 
  -2   4  13        8.85        2.12      3.66 o 
  -1   4  13      529.24      513.79     27.06 o 
   0   4  13      157.94      153.56     10.11 o 
   1   4  13      207.64      189.89     11.90 o 
   2   4  13        6.56        7.62      4.09 o 
   3   4  13      104.82      104.80      8.74 o 
   4   4  13        3.66        8.70      3.41 o 
   5   4  13        0.64        5.00      1.99 o 
   6   4  13       32.35       26.50      4.55 o 
   7   4  13       54.31       67.80     13.66 o 
  -4   5  13       75.86       70.68     13.76 o 
  -3   5  13       30.01       19.58      2.65 o 
  -2   5  13       68.29       81.11      9.26 o 
  -1   5  13      104.00       94.79      9.49 o 
   0   5  13      342.65      360.00     13.68 o 
   1   5  13       23.64       20.91      4.84 o 
   2   5  13      346.05      342.72     13.35 o 
   3   5  13      387.51      402.65     20.95 o 
   4   5  13      284.05      288.59     21.31 o 
   5   5  13      208.12      234.62     43.57 o 
   6   5  13      216.95      225.36     37.09 o 
  -2   6  13       25.61       21.38      3.11 o 
  -1   6  13        0.73       -0.75      3.47 o 
   0   6  13        2.14        7.25      4.49 o 
   1   6  13        6.75        5.77      3.82 o 
   2   6  13        1.96       -0.12      3.20 o 
   3   6  13       37.00       42.73      9.34 o 
   4   6  13        0.60       -1.14      3.88 o 
   5   6  13        3.31        5.29      3.68 o 
  -1   7  13       13.51       11.07      2.97 o 
   0   7  13      107.80      103.19     15.13 o 
   1   7  13       23.95       30.98      5.63 o 
   2   7  13      243.97      254.20     27.64 o 
   3   7  13        5.63       12.13      3.82 o 
   4   7  13       16.87       11.23      3.12 o 
  -1  -5  14       18.76       20.50      3.47 o 
   0  -5  14        3.66        5.57      3.65 o 
   1  -5  14      127.20       99.53     18.21 o 
  -3  -4  14        1.98        4.13      3.36 o 
  -2  -4  14        0.06        1.43      2.65 o 
  -1  -4  14        2.88        2.44      1.71 o 
   0  -4  14       24.65       16.36      4.48 o 
   1  -4  14       30.81       25.33      5.75 o 
   2  -4  14        2.97        5.19      3.47 o 
   3  -4  14       20.33       15.55      5.46 o 
  -4  -3  14       68.61       94.69      9.99 o 
  -3  -3  14       47.05       45.74      6.10 o 
  -2  -3  14        6.67        8.52      2.23 o 
  -1  -3  14        2.94        2.58      1.62 o 
   0  -3  14       75.55       61.60      6.26 o 
   1  -3  14       26.08       20.33      3.24 o 
   2  -3  14       34.37       30.90      7.41 o 
   3  -3  14        0.65        5.83      4.09 o 
   4  -3  14       90.04       78.59     18.02 o 
  -5  -2  14        0.04       -0.25      4.15 o 
  -4  -2  14        7.37       -0.46      3.80 o 
  -3  -2  14       15.07       10.47      4.91 o 
  -2  -2  14        5.55       10.66      2.74 o 
  -1  -2  14       80.54       78.45     12.59 o 
   0  -2  14      130.17      136.62      8.72 o 
   1  -2  14        0.45        2.69      2.86 o 
   2  -2  14        5.23        4.29      2.36 o 
   3  -2  14      144.22      127.87     27.56 o 
   4  -2  14       68.86       73.82     20.02 o 
   5  -2  14       34.67       31.73      7.68 o 
  -5  -1  14       12.96       18.07      5.52 o 
  -4  -1  14       33.05       40.99      6.56 o 
  -3  -1  14       88.21       79.37     15.11 o 
  -2  -1  14       58.90       58.64      5.48 o 
  -1  -1  14       32.30       37.76      4.93 o 
   0  -1  14        5.24        8.75      3.70 o 
   1  -1  14        1.18        3.78      2.28 o 
   2  -1  14      256.81      236.72     15.12 o 
   3  -1  14      118.01       94.07     10.37 o 
   4  -1  14        3.87        3.02      1.10 o 
   5  -1  14       33.53       35.26      9.20 o 
   6  -1  14        3.25        4.22      2.16 o 
  -5   0  14       30.80       22.22      6.06 o 
  -4   0  14       11.46        2.70      4.15 o 
  -3   0  14        5.96        7.47      3.78 o 
  -2   0  14       50.66       42.03      5.51 o 
  -1   0  14       98.74      112.89      8.60 o 
   0   0  14      672.41      752.78     20.53 o 
   1   0  14        2.18        2.53      2.10 o 
   2   0  14      139.40      132.13      8.70 o 
   3   0  14       60.03       48.05      4.87 o 
   4   0  14      589.25      544.58     42.06 o 
   5   0  14       24.69       20.77      4.42 o 
   6   0  14      124.49      112.48     24.81 o 
  -5   1  14       13.99       20.04      4.78 o 
  -4   1  14        6.63       10.78      5.83 o 
  -3   1  14       36.18       22.99      5.44 o 
  -2   1  14      190.76      195.13     11.11 o 
  -1   1  14       12.11       16.84      4.76 o 
   0   1  14        6.55        3.22      3.49 o 
   1   1  14        0.22        1.95      1.49 o 
   2   1  14      152.27      118.27      8.76 o 
   3   1  14       23.30       21.66      3.43 o 
   4   1  14       43.15       29.44      4.59 o 
   5   1  14        0.27        2.39      1.64 o 
   6   1  14        2.34        2.46      1.60 o 
  -5   2  14        5.70       10.13      3.90 o 
  -4   2  14       38.88       44.46      6.21 o 
  -3   2  14       66.66       84.66     10.11 o 
  -2   2  14      243.45      268.45     12.73 o 
  -1   2  14      143.87      148.28     11.17 o 
   0   2  14      108.76      121.62     23.48 o 
   1   2  14       67.77       73.74      7.37 o 
   2   2  14      141.56      162.69     11.52 o 
   3   2  14      118.93      123.16      9.28 o 
   4   2  14        5.49        2.55      1.93 o 
   5   2  14       75.00       75.54     12.42 o 
   6   2  14      180.87      162.15     10.15 o 
  -4   3  14       43.01       42.46      6.65 o 
  -3   3  14        5.57        4.38      3.72 o 
  -2   3  14        0.04       -0.98      3.43 o 
  -1   3  14      224.41      235.93     12.50 o 
   0   3  14      122.01      113.34     24.81 o 
   1   3  14       64.37       58.95      6.67 o 
   2   3  14       10.64       10.24      3.49 o 
   3   3  14        2.65        6.23      3.92 o 
   4   3  14       20.62       15.72      3.57 o 
   5   3  14       15.87       10.30      4.01 o 
   6   3  14       33.32       27.29      7.50 o 
  -3   4  14       64.88       67.98      7.48 o 
  -2   4  14       57.03       64.72      7.54 o 
  -1   4  14       73.01       80.01      9.03 o 
   0   4  14      298.95      343.06     13.77 o 
   1   4  14      152.27      183.67     10.26 o 
   2   4  14      161.01      161.14     10.11 o 
   3   4  14       81.68       83.60      9.07 o 
   4   4  14      123.48      130.26     26.74 o 
   5   4  14        7.97        7.83      3.36 o 
   6   4  14      204.59      220.84     33.81 o 
  -3   5  14        2.15        4.31      2.37 o 
  -2   5  14        4.75       -2.01      3.68 o 
  -1   5  14        0.07        0.02      3.55 o 
   0   5  14        6.00       -0.29      3.38 o 
   1   5  14       47.31       45.21      9.57 o 
   2   5  14       62.05       66.39      8.35 o 
   3   5  14      141.78      125.50     31.50 o 
   4   5  14      720.54      805.22     24.81 o 
   5   5  14       84.67       81.29     23.05 o 
  -1   6  14      152.32      167.49     10.84 o 
   0   6  14       93.92       95.75     15.01 o 
   1   6  14      114.63      127.97     12.79 o 
   2   6  14       19.69       18.29      4.86 o 
   3   6  14      102.51       95.31     22.55 o 
   4   6  14      150.03      127.83     34.22 o 
   0  -4  15       87.58       59.82     19.04 o 
  -2  -3  15        0.33        3.83      3.74 o 
  -1  -3  15       36.37       37.48      5.25 o 
   0  -3  15        2.51        6.27      3.39 o 
   1  -3  15       77.27       69.27     15.43 o 
   2  -3  15       29.49       27.16      7.81 o 
   3  -3  15       82.40       73.38     18.25 o 
  -3  -2  15        6.25        1.83      2.11 o 
  -2  -2  15       18.98        6.89      2.97 o 
  -1  -2  15        0.35        1.22      2.01 o 
   0  -2  15       43.48       45.26      4.93 o 
   1  -2  15        1.09       -0.52      1.61 o 
   2  -2  15        9.79        7.69      2.30 o 
   3  -2  15       19.50       14.29      5.61 o 
   4  -2  15       30.48       26.74      6.94 o 
  -4  -1  15        7.58       24.88      6.67 o 
  -3  -1  15       55.43       58.48     12.77 o 
  -2  -1  15        8.98        4.98      2.10 o 
  -1  -1  15       59.09       48.74      5.50 o 
   0  -1  15      140.84      126.12     13.30 o 
   1  -1  15      325.60      314.55     19.82 o 
   2  -1  15        1.15        4.52      2.31 o 
   3  -1  15      300.60      276.52     22.82 o 
   4  -1  15      195.84      152.06     36.40 o 
  -4   0  15       22.30       13.08      4.84 o 
  -3   0  15        1.53        1.74      3.61 o 
  -2   0  15       54.39       37.44      6.06 o 
  -1   0  15        0.95        3.07      2.06 o 
   0   0  15       39.78       33.15      4.12 o 
   1   0  15       54.54       40.72      5.53 o 
   2   0  15       97.55       85.65      7.48 o 
   3   0  15        3.04        3.48      2.41 o 
   4   0  15       77.55       56.46     11.20 o 
   5   0  15        2.69        2.26      2.16 o 
  -4   1  15       89.31       61.65      7.77 o 
  -3   1  15       68.92       87.38     10.11 o 
  -2   1  15       29.19       31.71      5.98 o 
  -1   1  15       16.60       12.87      5.54 o 
   0   1  15      185.78      199.90     11.28 o 
   1   1  15      138.96      135.95      9.32 o 
   2   1  15      368.03      369.65     21.33 o 
   3   1  15      140.29      136.66     16.26 o 
   4   1  15       47.09       43.78      8.45 o 
   5   1  15      140.78      113.47     19.65 o 
  -3   2  15       27.54       17.42      5.67 o 
  -2   2  15        6.29        6.79      4.34 o 
  -1   2  15       85.00       85.76      9.59 o 
   0   2  15       99.89       98.78     21.82 o 
   1   2  15        2.65        4.82      3.74 o 
   2   2  15        4.86        7.83      3.97 o 
   3   2  15        5.26        4.94      3.66 o 
   4   2  15        2.41       -0.68      3.32 o 
   5   2  15       18.33       17.48      5.36 o 
  -3   3  15       56.49       72.88      7.43 o 
  -2   3  15       28.21       35.67      6.85 o 
  -1   3  15      367.50      384.11     28.99 o 
   0   3  15       20.92       23.44      5.69 o 
   1   3  15       88.11       88.69      9.74 o 
   2   3  15        6.10        5.25      4.55 o 
   3   3  15      296.33      319.45     24.81 o 
   4   3  15      206.90      211.07     19.58 o 
   5   3  15       72.70       68.28     16.01 o 
  -2   4  15       34.02       40.28      8.31 o 
  -1   4  15        1.32        4.30      1.97 o 
   0   4  15      109.03      116.18     11.81 o 
   1   4  15       18.43       13.37      4.21 o 
   2   4  15       15.04       16.86      5.67 o 
   3   4  15       24.73       28.22      6.11 o 
   4   4  15      139.45      115.33     27.99 o 
   5   4  15      159.19      157.58     39.50 o 
  -1   5  15      170.54      167.88     10.80 o 
   0   5  15       32.71       30.59      5.75 o 
   1   5  15      105.13      126.48      9.49 o 
   2   5  15       52.04       51.00      7.52 o 
   3   5  15      103.46       90.64     22.03 o 
   4   5  15      136.28      129.07     18.40 o 
  -1  -2  16       94.05       82.60      7.43 o 
   0  -2  16        1.65        1.13      3.07 o 
   1  -2  16       96.97       72.49      6.54 o 
   2  -2  16        9.84        4.24      2.62 o 
  -2  -1  16        1.92        1.09      1.96 o 
  -1  -1  16        1.63        0.86      5.62 o 
   0  -1  16        0.18        2.45      2.59 o 
   1  -1  16       31.13       24.46      4.83 o 
   2  -1  16        0.17        0.21      2.02 o 
   3  -1  16      130.05      112.71     26.31 o 
  -2   0  16        3.04        6.11      4.01 o 
  -1   0  16       67.66       56.93      6.92 o 
   0   0  16       13.64       18.65      3.82 o 
   1   0  16      214.45      193.41     13.52 o 
   2   0  16      116.09      102.37      8.49 o 
   3   0  16       61.67       44.34      4.99 o 
   4   0  16       23.00       17.67      4.76 o 
  -2   1  16        5.90        1.02      3.68 o 
  -1   1  16       68.25       64.45      7.18 o 
   0   1  16        2.25        4.80      2.51 o 
   1   1  16       18.81       23.36      5.46 o 
   2   1  16       59.60       49.77      6.44 o 
   3   1  16       27.33       27.35      6.98 o 
   4   1  16        8.44        7.49      2.25 o 
  -2   2  16       22.15       14.76      5.44 o 
  -1   2  16       46.83       49.23      7.18 o 
   0   2  16       18.27       21.12      5.69 o 
   1   2  16       11.82       15.80      4.98 o 
   2   2  16       19.46       19.95      4.51 o 
   3   2  16       86.38       79.09      7.68 o 
   4   2  16       12.30        6.73      2.82 o 
  -1   3  16        0.90        0.52      3.11 o 
   0   3  16      350.70      413.39     17.92 o 
   1   3  16       42.05       47.95      6.79 o 
   2   3  16        3.66        4.96      3.39 o 
   3   3  16       91.27      103.78     23.57 o 
   4   3  16        2.58        0.02      3.78 o 
   0   4  16        0.34        3.63      4.38 o 
   1   4  16       61.54       45.87      6.94 o 
   2   4  16      163.31      156.38     28.80 o 
   3   4  16        3.52        3.86      4.09 o 
   1   1  17        4.97        8.68      4.07 o 
                                                 
